# Supplementary material for: BCAT1 controls embryonic neural stem cells proliferation and differentiation in the upper layer neurons
Source: Mol Brain. 2023 Jun 21;16:53. doi: 10.1186/s13041-023-01044-8 (PMC10283284; doi:10.1186/s13041-023-01044-8)
Supplement: Supplementary file 1 — Additional file 1. Table S1. Each cell corresponds to the period and cell type in Figure 1. [file 13041_2023_1044_MOESM1_ESM.csv]

	Sample	Age	CellType	Deep_Layer_CellType
ATCCGAAGTCCCTACT-1-0	E10_5	E10_5	IP	IP
TTGGCAATCATGTCCC-1-0	E10_5	E10_5	IP	IP
AAACCTGGTGTCGCTG-1-1	E11_5	E11_5	AP	AP
AAAGTAGCATTCGACA-1-1	E11_5	E11_5	IP	IP
AAATGCCGTAGCGTGA-1-1	E11_5	E11_5	AP	AP
AACCATGGTATAGGGC-1-1	E11_5	E11_5	IP	IP
AACCGCGTCACGCATA-1-1	E11_5	E11_5	IP	IP
AACGTTGAGTACACCT-1-1	E11_5	E11_5	IP	IP
AACTCTTAGTAATCCC-1-1	E11_5	E11_5	IP	IP
AACTCTTGTTACCGAT-1-1	E11_5	E11_5	IP	IP
AACTCTTTCATAAAGG-1-1	E11_5	E11_5	IP	IP
AACTGGTAGACTAAGT-1-1	E11_5	E11_5	IP	IP
AATCCAGGTCAAAGCG-1-1	E11_5	E11_5	IP	IP
AATCGGTAGTTCGATC-1-1	E11_5	E11_5	IP	IP
ACACCGGAGTGGTAGC-1-1	E11_5	E11_5	IP	IP
ACACTGATCACCATAG-1-1	E11_5	E11_5	IP	IP
ACCCACTGTGCCTTGG-1-1	E11_5	E11_5	IP	IP
ACGAGCCAGATCCTGT-1-1	E11_5	E11_5	IP	IP
ACGGAGACAACTGGCC-1-1	E11_5	E11_5	IP	IP
ACGGAGACATCTACGA-1-1	E11_5	E11_5	IP	IP
ACGGGCTAGTGTTAGA-1-1	E11_5	E11_5	IP	IP
ACGGGTCGTCCAGTAT-1-1	E11_5	E11_5	IP	IP
ACTATCTAGCGTAATA-1-1	E11_5	E11_5	IP	IP
ACTGAGTAGTAGCGGT-1-1	E11_5	E11_5	IP	IP
ACTGAGTTCTGCGGCA-1-1	E11_5	E11_5	IP	IP
ACTTACTGTCTTCTCG-1-1	E11_5	E11_5	IP	IP
ACTTACTTCCCTCTTT-1-1	E11_5	E11_5	IP	IP
ACTTGTTAGTGTCTCA-1-1	E11_5	E11_5	IP	IP
ACTTGTTGTTTAAGCC-1-1	E11_5	E11_5	IP	IP
AGATTGCCACCAGATT-1-1	E11_5	E11_5	IP	IP
AGGCCACGTGTGAATA-1-1	E11_5	E11_5	IP	IP
AGGGATGGTCACTTCC-1-1	E11_5	E11_5	IP	IP
AGTGTCAAGGAGTTGC-1-1	E11_5	E11_5	IP	IP
ATAACGCGTTGAACTC-1-1	E11_5	E11_5	IP	IP
ATAAGAGAGAGACTAT-1-1	E11_5	E11_5	IP	IP
ATCCACCGTTTACTCT-1-1	E11_5	E11_5	IP	IP
CAAGTTGGTTTCCACC-1-1	E11_5	E11_5	IP	IP
CACACAAGTCAATACC-1-1	E11_5	E11_5	IP	IP
CACATTTCAGCCTTTC-1-1	E11_5	E11_5	IP	IP
CACCTTGAGGGTTTCT-1-1	E11_5	E11_5	IP	IP
CACCTTGCAAACCTAC-1-1	E11_5	E11_5	IP	IP
CACTCCACATGTAAGA-1-1	E11_5	E11_5	AP	AP
CACTCCAGTAAGAGAG-1-1	E11_5	E11_5	IP	IP
CAGAGAGCAAGCGCTC-1-1	E11_5	E11_5	IP	IP
CAGCGACCAGACAGGT-1-1	E11_5	E11_5	IP	IP
CAGGTGCCAAGGCTCC-1-1	E11_5	E11_5	IP	IP
CAGTAACTCAGTCCCT-1-1	E11_5	E11_5	IP	IP
CATGCCTGTTTAGCTG-1-1	E11_5	E11_5	IP	IP
CATTCGCCATCGACGC-1-1	E11_5	E11_5	IP	IP
CCAATCCCAAAGCAAT-1-1	E11_5	E11_5	IP	IP
CCATTCGTCCCGACTT-1-1	E11_5	E11_5	IP	IP
CCGGGATCATGCGCAC-1-1	E11_5	E11_5	IP	IP
CCTAAAGAGCGATGAC-1-1	E11_5	E11_5	IP	IP
CCTTACGTCAAGGTAA-1-1	E11_5	E11_5	IP	IP
CCTTCCCTCTTACCTA-1-1	E11_5	E11_5	IP	IP
CCTTCGAAGGAATCGC-1-1	E11_5	E11_5	IP	IP
CGACCTTCACGGCTAC-1-1	E11_5	E11_5	AP	AP
CGACTTCCATATGCTG-1-1	E11_5	E11_5	IP	IP
CGATGTACATACCATG-1-1	E11_5	E11_5	IP	IP
CGCGTTTTCTTGAGGT-1-1	E11_5	E11_5	IP	IP
CGGACACTCCTTTCTC-1-1	E11_5	E11_5	IP	IP
CGTAGCGGTATAATGG-1-1	E11_5	E11_5	IP	IP
CGTCACTGTTACTGAC-1-1	E11_5	E11_5	IP	IP
CGTCACTGTTCGCGAC-1-1	E11_5	E11_5	IP	IP
CGTTCTGTCTTGTACT-1-1	E11_5	E11_5	IP	IP
CTCAGAAGTACATGTC-1-1	E11_5	E11_5	IP	IP
CTCATTAAGCAATATG-1-1	E11_5	E11_5	IP	IP
CTCCTAGTCCGCGGTA-1-1	E11_5	E11_5	AP	AP
CTCGTACTCAACTCTT-1-1	E11_5	E11_5	AP	AP
CTCGTCAAGTGAAGAG-1-1	E11_5	E11_5	IP	IP
CTCTAATTCAAGGTAA-1-1	E11_5	E11_5	AP	AP
CTCTACGCAATGGACG-1-1	E11_5	E11_5	IP	IP
CTCTACGTCGGTCTAA-1-1	E11_5	E11_5	IP	IP
CTGATAGAGTTCGCGC-1-1	E11_5	E11_5	IP	IP
CTGCCTATCGGCTTGG-1-1	E11_5	E11_5	IP	IP
CTGCTGTAGGCTCTTA-1-1	E11_5	E11_5	IP	IP
CTGTTTAGTACCTACA-1-1	E11_5	E11_5	IP	IP
CTTAACTAGTATTGGA-1-1	E11_5	E11_5	IP	IP
CTTCTCTGTCCTCCAT-1-1	E11_5	E11_5	IP	IP
GACCTGGTCCTTGGTC-1-1	E11_5	E11_5	IP	IP
GAGCAGATCCGCGGTA-1-1	E11_5	E11_5	IP	IP
GAGTCCGGTCACCCAG-1-1	E11_5	E11_5	IP	IP
GATGAAATCACAAACC-1-1	E11_5	E11_5	IP	IP
GATTCAGAGCAATCTC-1-1	E11_5	E11_5	IP	IP
GCAAACTCAGCATGAG-1-1	E11_5	E11_5	IP	IP
GCAGCCAGTGGCAAAC-1-1	E11_5	E11_5	IP	IP
GCATGCGCAGACGCCT-1-1	E11_5	E11_5	IP	IP
GCGCAACAGATAGCAT-1-1	E11_5	E11_5	IP	IP
GCGCGATGTCCCGACA-1-1	E11_5	E11_5	IP	IP
GCTGCTTTCGCCTGAG-1-1	E11_5	E11_5	IP	IP
GGAAAGCGTAGGACAC-1-1	E11_5	E11_5	IP	IP
GGAACTTAGACCGGAT-1-1	E11_5	E11_5	IP	IP
GGACAAGTCACCCGAG-1-1	E11_5	E11_5	IP	IP
GGAGCAACAGACACTT-1-1	E11_5	E11_5	IP	IP
GGATTACCAGGTGGAT-1-1	E11_5	E11_5	IP	IP
GGCTCGATCATAGCAC-1-1	E11_5	E11_5	IP	IP
GGCTGGTGTAGAGGAA-1-1	E11_5	E11_5	IP	IP
GGGAGATGTAATCACC-1-1	E11_5	E11_5	IP	IP
GGGATGACAGTGGGAT-1-1	E11_5	E11_5	IP	IP
GGGTCTGCACCCAGTG-1-1	E11_5	E11_5	IP	IP
GTAGTCATCTACCAGA-1-1	E11_5	E11_5	IP	IP
GTCCTCAGTGAGCGAT-1-1	E11_5	E11_5	IP	IP
GTGCAGCAGCTGGAAC-1-1	E11_5	E11_5	IP	IP
GTGCAGCAGGGTGTGT-1-1	E11_5	E11_5	IP	IP
GTGGGTCGTACCTACA-1-1	E11_5	E11_5	IP	IP
GTTAAGCTCTTACCTA-1-1	E11_5	E11_5	IP	IP
GTTTCTAAGATGGCGT-1-1	E11_5	E11_5	IP	IP
TAAGCGTCACAGACTT-1-1	E11_5	E11_5	IP	IP
TACAGTGGTAAGTTCC-1-1	E11_5	E11_5	IP	IP
TACCTTATCCGTCAAA-1-1	E11_5	E11_5	IP	IP
TACCTTATCGTCTGCT-1-1	E11_5	E11_5	IP	IP
TACGGGCTCCGATATG-1-1	E11_5	E11_5	IP	IP
TACGGTATCATAAAGG-1-1	E11_5	E11_5	IP	IP
TACTTACAGGAGCGAG-1-1	E11_5	E11_5	IP	IP
TACTTGTCATCGGGTC-1-1	E11_5	E11_5	IP	IP
TATCAGGGTCCAACTA-1-1	E11_5	E11_5	IP	IP
TCAACGACAGTGAGTG-1-1	E11_5	E11_5	AP	AP
TCACGAAGTTCACGGC-1-1	E11_5	E11_5	IP	IP
TCAGCTCGTCACCTAA-1-1	E11_5	E11_5	IP	IP
TCAGGATGTGACGCCT-1-1	E11_5	E11_5	IP	IP
TCCACACAGCCGCCTA-1-1	E11_5	E11_5	IP	IP
TCGGGACCACATTTCT-1-1	E11_5	E11_5	IP	IP
TCTATTGTCTTGAGGT-1-1	E11_5	E11_5	IP	IP
TCTTCGGAGGCTCTTA-1-1	E11_5	E11_5	IP	IP
TCTTCGGCAATCCGAT-1-1	E11_5	E11_5	IP	IP
TCTTTCCTCAGGTAAA-1-1	E11_5	E11_5	IP	IP
TGAGGGAAGCTGCCCA-1-1	E11_5	E11_5	AP	AP
TGAGGGATCAGAGGTG-1-1	E11_5	E11_5	IP	IP
TGATTTCTCAGAGACG-1-1	E11_5	E11_5	IP	IP
TGTATTCGTACCATCA-1-1	E11_5	E11_5	IP	IP
TGTGTTTAGATCTGAA-1-1	E11_5	E11_5	IP	IP
TGTGTTTCAACACCCG-1-1	E11_5	E11_5	IP	IP
TGTGTTTTCAGCTCGG-1-1	E11_5	E11_5	AP	AP
TTAGGACCATGAGCGA-1-1	E11_5	E11_5	IP	IP
TTATGCTGTTCCACAA-1-1	E11_5	E11_5	IP	IP
TTCCCAGCATAAAGGT-1-1	E11_5	E11_5	IP	IP
TTCGAAGCATGCAACT-1-1	E11_5	E11_5	IP	IP
TTCTACAAGTGTCCAT-1-1	E11_5	E11_5	IP	IP
TTGCGTCTCGCATGGC-1-1	E11_5	E11_5	IP	IP
TTTATGCAGCGTGAAC-1-1	E11_5	E11_5	IP	IP
TTTATGCTCACCCTCA-1-1	E11_5	E11_5	AP	AP
TTTCCTCTCCTTTACA-1-1	E11_5	E11_5	IP	IP
AAACCTGAGAATGTGT-1-2	E12_5	E12_5	AP	AP
AAACCTGCAAACAACA-1-2	E12_5	E12_5	AP	AP
AAACGGGCAGCGAACA-1-2	E12_5	E12_5	AP	AP
AAACGGGCATTCTCAT-1-2	E12_5	E12_5	IP	IP
AAACGGGGTGCCTGTG-1-2	E12_5	E12_5	AP	AP
AAACGGGTCAGTGCAT-1-2	E12_5	E12_5	AP	AP
AAAGATGAGTAGGTGC-1-2	E12_5	E12_5	AP	AP
AAAGATGCAATGGAGC-1-2	E12_5	E12_5	IP	IP
AAAGATGCACAGCCCA-1-2	E12_5	E12_5	AP	AP
AAAGATGCACATAACC-1-2	E12_5	E12_5	AP	AP
AAAGATGGTTGTACAC-1-2	E12_5	E12_5	AP	AP
AAAGATGGTTTAAGCC-1-2	E12_5	E12_5	IP	IP
AAAGATGTCAAGGTAA-1-2	E12_5	E12_5	IP	IP
AAAGCAACAGACGCAA-1-2	E12_5	E12_5	AP	AP
AAAGCAAGTAGAGTGC-1-2	E12_5	E12_5	AP	AP
AAAGCAATCAGGATCT-1-2	E12_5	E12_5	AP	AP
AAAGCAATCCTAAGTG-1-2	E12_5	E12_5	IP	IP
AAAGCAATCCTTGACC-1-2	E12_5	E12_5	IP	IP
AAAGCAATCGACCAGC-1-2	E12_5	E12_5	AP	AP
AAAGTAGAGTGTACGG-1-2	E12_5	E12_5	AP	AP
AAAGTAGAGTGTCCCG-1-2	E12_5	E12_5	AP	AP
AAAGTAGCACATTTCT-1-2	E12_5	E12_5	IP	IP
AAAGTAGCACCCATGG-1-2	E12_5	E12_5	IP	IP
AAAGTAGTCTCGTATT-1-2	E12_5	E12_5	IP	IP
AAAGTAGTCTTACCGC-1-2	E12_5	E12_5	IP	IP
AAATGCCAGTAGGTGC-1-2	E12_5	E12_5	Migrating_Neuron	Migrating_Neuron
AAATGCCCAGGGCATA-1-2	E12_5	E12_5	IP	IP
AAATGCCGTTCTGAAC-1-2	E12_5	E12_5	AP	AP
AAATGCCTCATCGCTC-1-2	E12_5	E12_5	IP	IP
AACACGTAGTCTTGCA-1-2	E12_5	E12_5	AP	AP
AACACGTCAACTGGCC-1-2	E12_5	E12_5	AP	AP
AACACGTGTCTCGTTC-1-2	E12_5	E12_5	IP	IP
AACACGTGTTATCACG-1-2	E12_5	E12_5	AP	AP
AACACGTTCAACACCA-1-2	E12_5	E12_5	IP	IP
AACACGTTCTCGGACG-1-2	E12_5	E12_5	IP	IP
AACCATGAGCGTAATA-1-2	E12_5	E12_5	IP	IP
AACCATGAGTAGATGT-1-2	E12_5	E12_5	IP	IP
AACCATGGTACAGACG-1-2	E12_5	E12_5	IP	IP
AACCATGGTACGCTGC-1-2	E12_5	E12_5	IP	IP
AACCATGTCGGAATCT-1-2	E12_5	E12_5	IP	IP
AACCGCGTCACTTACT-1-2	E12_5	E12_5	AP	AP
AACCGCGTCATGCATG-1-2	E12_5	E12_5	AP	AP
AACCGCGTCGTCCAGG-1-2	E12_5	E12_5	AP	AP
AACGTTGAGGAGTTGC-1-2	E12_5	E12_5	IP	IP
AACGTTGAGTACGCCC-1-2	E12_5	E12_5	AP	AP
AACGTTGGTGAAATCA-1-2	E12_5	E12_5	IP	IP
AACGTTGGTTCTGTTT-1-2	E12_5	E12_5	AP	AP
AACGTTGTCGCCAAAT-1-2	E12_5	E12_5	AP	AP
AACTCAGAGATCTGCT-1-2	E12_5	E12_5	AP	AP
AACTCAGAGCGATATA-1-2	E12_5	E12_5	IP	IP
AACTCAGAGTACGATA-1-2	E12_5	E12_5	AP	AP
AACTCAGGTCGGCACT-1-2	E12_5	E12_5	AP	AP
AACTCAGTCTGATTCT-1-2	E12_5	E12_5	AP	AP
AACTCCCAGAGGTACC-1-2	E12_5	E12_5	IP	IP
AACTCCCGTGACAAAT-1-2	E12_5	E12_5	IP	IP
AACTCCCTCTGCGTAA-1-2	E12_5	E12_5	IP	IP
AACTCTTAGCACCGTC-1-2	E12_5	E12_5	IP	IP
AACTCTTAGCGTCTAT-1-2	E12_5	E12_5	IP	IP
AACTCTTAGGGTCGAT-1-2	E12_5	E12_5	IP	IP
AACTCTTAGTATTGGA-1-2	E12_5	E12_5	IP	IP
AACTCTTCAAACCTAC-1-2	E12_5	E12_5	Migrating_Neuron	Migrating_Neuron
AACTCTTCAAAGCGGT-1-2	E12_5	E12_5	AP	AP
AACTCTTCAGACAAAT-1-2	E12_5	E12_5	IP	IP
AACTCTTCATTGCGGC-1-2	E12_5	E12_5	AP	AP
AACTCTTGTCGACTAT-1-2	E12_5	E12_5	AP	AP
AACTCTTTCTCAACTT-1-2	E12_5	E12_5	AP	AP
AACTGGTCACAGGTTT-1-2	E12_5	E12_5	IP	IP
AACTGGTCACGTTGGC-1-2	E12_5	E12_5	AP	AP
AACTGGTCATAAGACA-1-2	E12_5	E12_5	IP	IP
AACTGGTCATGCTGGC-1-2	E12_5	E12_5	AP	AP
AACTGGTGTCTTGCGG-1-2	E12_5	E12_5	AP	AP
AACTGGTTCGATAGAA-1-2	E12_5	E12_5	IP	IP
AACTTTCAGCACACAG-1-2	E12_5	E12_5	IP	IP
AACTTTCCACAGCCCA-1-2	E12_5	E12_5	IP	IP
AACTTTCCAGGACCCT-1-2	E12_5	E12_5	AP	AP
AACTTTCGTACCGAGA-1-2	E12_5	E12_5	AP	AP
AACTTTCGTCCTAGCG-1-2	E12_5	E12_5	AP	AP
AACTTTCGTTTGCATG-1-2	E12_5	E12_5	AP	AP
AACTTTCTCGTCTGAA-1-2	E12_5	E12_5	IP	IP
AACTTTCTCTACTCAT-1-2	E12_5	E12_5	IP	IP
AACTTTCTCTGCGACG-1-2	E12_5	E12_5	AP	AP
AAGACCTCAGATAATG-1-2	E12_5	E12_5	IP	IP
AAGACCTGTACATGTC-1-2	E12_5	E12_5	AP	AP
AAGACCTGTAGGACAC-1-2	E12_5	E12_5	IP	IP
AAGCCGCCACAACTGT-1-2	E12_5	E12_5	AP	AP
AAGCCGCCACAGAGGT-1-2	E12_5	E12_5	AP	AP
AAGCCGCCACAGCGTC-1-2	E12_5	E12_5	IP	IP
AAGCCGCTCAACACGT-1-2	E12_5	E12_5	AP	AP
AAGCCGCTCGTCTGCT-1-2	E12_5	E12_5	IP	IP
AAGGAGCAGTCAAGGC-1-2	E12_5	E12_5	IP	IP
AAGGAGCTCACGAAGG-1-2	E12_5	E12_5	AP	AP
AAGGCAGCACTCTGTC-1-2	E12_5	E12_5	IP	IP
AAGGCAGCAGCTCGCA-1-2	E12_5	E12_5	AP	AP
AAGGCAGCATGTTGAC-1-2	E12_5	E12_5	IP	IP
AAGGTTCAGACCACGA-1-2	E12_5	E12_5	IP	IP
AAGGTTCAGCGTCAAG-1-2	E12_5	E12_5	AP	AP
AAGGTTCCAACTGCGC-1-2	E12_5	E12_5	IP	IP
AAGGTTCCATGACATC-1-2	E12_5	E12_5	AP	AP
AAGGTTCCATGTCCTC-1-2	E12_5	E12_5	AP	AP
AAGGTTCGTACGAAAT-1-2	E12_5	E12_5	IP	IP
AAGGTTCGTATAGTAG-1-2	E12_5	E12_5	IP	IP
AAGGTTCGTCAAACTC-1-2	E12_5	E12_5	AP	AP
AAGGTTCGTCCTAGCG-1-2	E12_5	E12_5	AP	AP
AAGGTTCTCTCAACTT-1-2	E12_5	E12_5	IP	IP
AAGGTTCTCTGCTGCT-1-2	E12_5	E12_5	AP	AP
AAGGTTCTCTGGGCCA-1-2	E12_5	E12_5	AP	AP
AAGTCTGGTCCGAGTC-1-2	E12_5	E12_5	IP	IP
AAGTCTGTCGGTTCGG-1-2	E12_5	E12_5	IP	IP
AATCCAGAGAGCCCAA-1-2	E12_5	E12_5	IP	IP
AATCCAGGTGTCGCTG-1-2	E12_5	E12_5	AP	AP
AATCCAGGTTCGAATC-1-2	E12_5	E12_5	AP	AP
AATCCAGGTTTGGCGC-1-2	E12_5	E12_5	AP	AP
AATCGGTAGCAGCGTA-1-2	E12_5	E12_5	AP	AP
AATCGGTAGCCACCTG-1-2	E12_5	E12_5	IP	IP
AATCGGTCAACAACCT-1-2	E12_5	E12_5	AP	AP
AATCGGTGTACGACCC-1-2	E12_5	E12_5	AP	AP
AATCGGTGTCGAAAGC-1-2	E12_5	E12_5	IP	IP
ACACCAATCCGTAGTA-1-2	E12_5	E12_5	IP	IP
ACACCCTAGAGTGACC-1-2	E12_5	E12_5	IP	IP
ACACCCTCAGCGTAAG-1-2	E12_5	E12_5	IP	IP
ACACCCTGTAGCGTAG-1-2	E12_5	E12_5	AP	AP
ACACCCTTCTGCTGTC-1-2	E12_5	E12_5	IP	IP
ACACCGGCAGCTATTG-1-2	E12_5	E12_5	IP	IP
ACACCGGCATTCTTAC-1-2	E12_5	E12_5	AP	AP
ACACCGGGTATAATGG-1-2	E12_5	E12_5	IP	IP
ACACCGGGTCATACTG-1-2	E12_5	E12_5	AP	AP
ACACCGGGTGATGTGG-1-2	E12_5	E12_5	IP	IP
ACACCGGGTGCAACTT-1-2	E12_5	E12_5	AP	AP
ACACCGGGTTGCTCCT-1-2	E12_5	E12_5	IP	IP
ACACCGGTCGTGGGAA-1-2	E12_5	E12_5	IP	IP
ACACTGAAGTGGACGT-1-2	E12_5	E12_5	AP	AP
ACACTGAAGTGGAGAA-1-2	E12_5	E12_5	AP	AP
ACACTGAGTGCCTGCA-1-2	E12_5	E12_5	AP	AP
ACACTGATCTTCGAGA-1-2	E12_5	E12_5	IP	IP
ACAGCCGAGAGGGCTT-1-2	E12_5	E12_5	IP	IP
ACAGCCGCACATCCAA-1-2	E12_5	E12_5	IP	IP
ACAGCCGGTCATTAGC-1-2	E12_5	E12_5	AP	AP
ACAGCCGGTGACCAAG-1-2	E12_5	E12_5	AP	AP
ACAGCCGTCCAAGTAC-1-2	E12_5	E12_5	AP	AP
ACAGCCGTCTGCTTGC-1-2	E12_5	E12_5	IP	IP
ACAGCTAAGATCCTGT-1-2	E12_5	E12_5	AP	AP
ACAGCTAAGCTAAGAT-1-2	E12_5	E12_5	IP	IP
ACAGCTAAGGGAACGG-1-2	E12_5	E12_5	AP	AP
ACAGCTATCGCATGAT-1-2	E12_5	E12_5	AP	AP
ACATACGAGCTGCCCA-1-2	E12_5	E12_5	AP	AP
ACATACGAGGCTCTTA-1-2	E12_5	E12_5	AP	AP
ACATACGCATGTCTCC-1-2	E12_5	E12_5	AP	AP
ACATACGGTACATCCA-1-2	E12_5	E12_5	IP	IP
ACATCAGGTACCCAAT-1-2	E12_5	E12_5	AP	AP
ACATCAGGTTGATTGC-1-2	E12_5	E12_5	IP	IP
ACATGGTAGCCAACAG-1-2	E12_5	E12_5	AP	AP
ACATGGTCAGCCTGTG-1-2	E12_5	E12_5	AP	AP
ACATGGTGTCGGCATC-1-2	E12_5	E12_5	AP	AP
ACATGGTTCCTATTCA-1-2	E12_5	E12_5	IP	IP
ACCAGTAAGACTTGAA-1-2	E12_5	E12_5	IP	IP
ACCAGTAAGCGTGAGT-1-2	E12_5	E12_5	AP	AP
ACCAGTAAGCTGAACG-1-2	E12_5	E12_5	AP	AP
ACCAGTAAGGTGGGTT-1-2	E12_5	E12_5	IP	IP
ACCAGTAAGTGTCCAT-1-2	E12_5	E12_5	AP	AP
ACCAGTAGTAGCGTGA-1-2	E12_5	E12_5	IP	IP
ACCAGTAGTCGAACAG-1-2	E12_5	E12_5	AP	AP
ACCAGTAGTGGCGAAT-1-2	E12_5	E12_5	IP	IP
ACCAGTATCACCCTCA-1-2	E12_5	E12_5	IP	IP
ACCAGTATCTGCGACG-1-2	E12_5	E12_5	IP	IP
ACCCACTAGATATACG-1-2	E12_5	E12_5	AP	AP
ACCCACTCACGCGAAA-1-2	E12_5	E12_5	AP	AP
ACCCACTCAGCGTTCG-1-2	E12_5	E12_5	AP	AP
ACCCACTCAGTCGATT-1-2	E12_5	E12_5	AP	AP
ACCCACTCAGTTAACC-1-2	E12_5	E12_5	AP	AP
ACCCACTCATATACCG-1-2	E12_5	E12_5	AP	AP
ACCCACTGTGCAACGA-1-2	E12_5	E12_5	AP	AP
ACCGTAAAGCTAGTCT-1-2	E12_5	E12_5	IP	IP
ACCGTAAAGTCGCCGT-1-2	E12_5	E12_5	AP	AP
ACCGTAAAGTGATCGG-1-2	E12_5	E12_5	AP	AP
ACCGTAATCCTAGAAC-1-2	E12_5	E12_5	AP	AP
ACCGTAATCTTGTCAT-1-2	E12_5	E12_5	IP	IP
ACCTTTAAGCAGACTG-1-2	E12_5	E12_5	IP	IP
ACCTTTACAGATCCAT-1-2	E12_5	E12_5	IP	IP
ACCTTTACAGGTGGAT-1-2	E12_5	E12_5	IP	IP
ACCTTTATCCAAATGC-1-2	E12_5	E12_5	AP	AP
ACCTTTATCGCCGTGA-1-2	E12_5	E12_5	IP	IP
ACCTTTATCTGCCAGG-1-2	E12_5	E12_5	AP	AP
ACGAGCCCATTCACTT-1-2	E12_5	E12_5	AP	AP
ACGAGCCGTGTAACGG-1-2	E12_5	E12_5	AP	AP
ACGAGCCTCAGCGATT-1-2	E12_5	E12_5	AP	AP
ACGAGGAAGCTGAACG-1-2	E12_5	E12_5	AP	AP
ACGAGGAAGGTCGGAT-1-2	E12_5	E12_5	AP	AP
ACGAGGACATGCCTTC-1-2	E12_5	E12_5	Migrating_Neuron	Migrating_Neuron
ACGAGGATCGTGGGAA-1-2	E12_5	E12_5	AP	AP
ACGATACAGCTCCTCT-1-2	E12_5	E12_5	AP	AP
ACGATACGTCTTGTCC-1-2	E12_5	E12_5	IP	IP
ACGATACTCGAATGGG-1-2	E12_5	E12_5	IP	IP
ACGATACTCTGTACGA-1-2	E12_5	E12_5	IP	IP
ACGATGTAGAATTGTG-1-2	E12_5	E12_5	IP	IP
ACGATGTAGATGCGAC-1-2	E12_5	E12_5	AP	AP
ACGATGTAGCCACCTG-1-2	E12_5	E12_5	AP	AP
ACGATGTAGCTCCCAG-1-2	E12_5	E12_5	AP	AP
ACGATGTAGGACACCA-1-2	E12_5	E12_5	IP	IP
ACGATGTCAGCCAGAA-1-2	E12_5	E12_5	AP	AP
ACGATGTCAGGACCCT-1-2	E12_5	E12_5	IP	IP
ACGATGTGTTTGACTG-1-2	E12_5	E12_5	AP	AP
ACGATGTTCACCGGGT-1-2	E12_5	E12_5	AP	AP
ACGATGTTCGTTACGA-1-2	E12_5	E12_5	AP	AP
ACGCAGCAGAGAGCTC-1-2	E12_5	E12_5	AP	AP
ACGCAGCAGCTAGGCA-1-2	E12_5	E12_5	AP	AP
ACGCAGCGTCGAATCT-1-2	E12_5	E12_5	AP	AP
ACGCAGCGTGAAGGCT-1-2	E12_5	E12_5	IP	IP
ACGCAGCTCCTTTCGG-1-2	E12_5	E12_5	IP	IP
ACGCAGCTCTGGCGAC-1-2	E12_5	E12_5	AP	AP
ACGCCAGAGACAAGCC-1-2	E12_5	E12_5	IP	IP
ACGCCAGAGATAGGAG-1-2	E12_5	E12_5	AP	AP
ACGCCAGAGTTCCACA-1-2	E12_5	E12_5	IP	IP
ACGCCAGGTTCCACAA-1-2	E12_5	E12_5	AP	AP
ACGCCAGTCATCGGAT-1-2	E12_5	E12_5	IP	IP
ACGCCGAAGAGCTTCT-1-2	E12_5	E12_5	AP	AP
ACGCCGACAACTGCGC-1-2	E12_5	E12_5	AP	AP
ACGCCGACAGGTTTCA-1-2	E12_5	E12_5	AP	AP
ACGCCGAGTTCTGAAC-1-2	E12_5	E12_5	IP	IP
ACGGAGAAGTGTTGAA-1-2	E12_5	E12_5	IP	IP
ACGGAGACAAGGTTCT-1-2	E12_5	E12_5	IP	IP
ACGGAGACATCAGTAC-1-2	E12_5	E12_5	AP	AP
ACGGAGATCAAGAAGT-1-2	E12_5	E12_5	IP	IP
ACGGAGATCCTAGTGA-1-2	E12_5	E12_5	AP	AP
ACGGAGATCGCGCCAA-1-2	E12_5	E12_5	IP	IP
ACGGCCAAGAACTGTA-1-2	E12_5	E12_5	IP	IP
ACGGCCAAGCGTAGTG-1-2	E12_5	E12_5	IP	IP
ACGGCCAAGGAGCGTT-1-2	E12_5	E12_5	IP	IP
ACGGCCAAGTGAAGAG-1-2	E12_5	E12_5	IP	IP
ACGGCCAAGTGGTAAT-1-2	E12_5	E12_5	AP	AP
ACGGCCAGTACTCTCC-1-2	E12_5	E12_5	IP	IP
ACGGGCTAGAAGAAGC-1-2	E12_5	E12_5	AP	AP
ACGGGCTAGCTGCGAA-1-2	E12_5	E12_5	AP	AP
ACGGGCTCAAAGCGGT-1-2	E12_5	E12_5	IP	IP
ACGGGCTCAGGTGCCT-1-2	E12_5	E12_5	IP	IP
ACGGGCTCATTAGCCA-1-2	E12_5	E12_5	AP	AP
ACGGGCTGTCCCTTGT-1-2	E12_5	E12_5	AP	AP
ACGGGCTGTTCCATGA-1-2	E12_5	E12_5	AP	AP
ACGGGCTTCAAACAAG-1-2	E12_5	E12_5	AP	AP
ACGGGTCAGAGCTGCA-1-2	E12_5	E12_5	AP	AP
ACGGGTCCAGTAAGCG-1-2	E12_5	E12_5	IP	IP
ACGGGTCCATGTAGTC-1-2	E12_5	E12_5	AP	AP
ACGGGTCGTAGCTAAA-1-2	E12_5	E12_5	IP	IP
ACGGGTCGTTCCCGAG-1-2	E12_5	E12_5	AP	AP
ACGGGTCGTTGTACAC-1-2	E12_5	E12_5	Migrating_Neuron	Migrating_Neuron
ACGGGTCTCGGTGTCG-1-2	E12_5	E12_5	AP	AP
ACGTCAACATTCACTT-1-2	E12_5	E12_5	IP	IP
ACGTCAAGTTGATTGC-1-2	E12_5	E12_5	AP	AP
ACGTCAATCAGCGACC-1-2	E12_5	E12_5	AP	AP
ACTATCTAGTCAATAG-1-2	E12_5	E12_5	IP	IP
ACTATCTGTTCTGAAC-1-2	E12_5	E12_5	AP	AP
ACTATCTTCAAACGGG-1-2	E12_5	E12_5	IP	IP
ACTATCTTCCCTTGTG-1-2	E12_5	E12_5	AP	AP
ACTATCTTCTCACATT-1-2	E12_5	E12_5	IP	IP
ACTGAACAGAGTTGGC-1-2	E12_5	E12_5	AP	AP
ACTGAACAGCCGCCTA-1-2	E12_5	E12_5	AP	AP
ACTGAACAGCTCCCAG-1-2	E12_5	E12_5	IP	IP
ACTGAACAGTAGCGGT-1-2	E12_5	E12_5	AP	AP
ACTGAACTCGTTACGA-1-2	E12_5	E12_5	IP	IP
ACTGAGTAGACAGGCT-1-2	E12_5	E12_5	IP	IP
ACTGAGTAGATAGCAT-1-2	E12_5	E12_5	IP	IP
ACTGAGTGTAGCGATG-1-2	E12_5	E12_5	AP	AP
ACTGAGTGTCTACCTC-1-2	E12_5	E12_5	IP	IP
ACTGAGTTCCAGATCA-1-2	E12_5	E12_5	AP	AP
ACTGAGTTCTTGTTTG-1-2	E12_5	E12_5	IP	IP
ACTGATGAGGACAGCT-1-2	E12_5	E12_5	AP	AP
ACTGATGAGGCCCGTT-1-2	E12_5	E12_5	IP	IP
ACTGATGCACCATCCT-1-2	E12_5	E12_5	IP	IP
ACTGATGCAGTGACAG-1-2	E12_5	E12_5	IP	IP
ACTGATGGTCATATCG-1-2	E12_5	E12_5	AP	AP
ACTGATGGTTACGCGC-1-2	E12_5	E12_5	AP	AP
ACTGCTCAGAAGGTGA-1-2	E12_5	E12_5	IP	IP
ACTGCTCAGAGAGCTC-1-2	E12_5	E12_5	IP	IP
ACTGCTCAGTTGAGAT-1-2	E12_5	E12_5	IP	IP
ACTGCTCCAAACAACA-1-2	E12_5	E12_5	AP	AP
ACTGCTCCACGTCTCT-1-2	E12_5	E12_5	IP	IP
ACTGCTCCAGATCCAT-1-2	E12_5	E12_5	AP	AP
ACTGCTCGTACAGTGG-1-2	E12_5	E12_5	AP	AP
ACTGCTCGTCGCGTGT-1-2	E12_5	E12_5	IP	IP
ACTGCTCTCACGCGGT-1-2	E12_5	E12_5	AP	AP
ACTGTCCCAAAGGTGC-1-2	E12_5	E12_5	AP	AP
ACTGTCCGTCATCCCT-1-2	E12_5	E12_5	IP	IP
ACTGTCCGTCCGACGT-1-2	E12_5	E12_5	AP	AP
ACTTACTAGATGCCAG-1-2	E12_5	E12_5	IP	IP
ACTTACTAGGCCGAAT-1-2	E12_5	E12_5	AP	AP
ACTTACTCACCCATTC-1-2	E12_5	E12_5	IP	IP
ACTTACTCAGCATGAG-1-2	E12_5	E12_5	IP	IP
ACTTACTTCCCAAGTA-1-2	E12_5	E12_5	AP	AP
ACTTGTTAGCTCCTCT-1-2	E12_5	E12_5	IP	IP
ACTTGTTAGTAAGTAC-1-2	E12_5	E12_5	IP	IP
ACTTGTTCATCTACGA-1-2	E12_5	E12_5	AP	AP
ACTTGTTTCTCGTTTA-1-2	E12_5	E12_5	AP	AP
ACTTTCAAGAGGACGG-1-2	E12_5	E12_5	AP	AP
ACTTTCAAGGCCCGTT-1-2	E12_5	E12_5	IP	IP
ACTTTCACACATAACC-1-2	E12_5	E12_5	AP	AP
ACTTTCAGTCGAGATG-1-2	E12_5	E12_5	AP	AP
ACTTTCATCGGTTAAC-1-2	E12_5	E12_5	IP	IP
AGAATAGAGCTAACTC-1-2	E12_5	E12_5	AP	AP
AGAATAGCACGAGGTA-1-2	E12_5	E12_5	AP	AP
AGAATAGCACTTCTGC-1-2	E12_5	E12_5	AP	AP
AGAATAGTCGCATGGC-1-2	E12_5	E12_5	IP	IP
AGAATAGTCGGTTAAC-1-2	E12_5	E12_5	AP	AP
AGACGTTAGATGCCTT-1-2	E12_5	E12_5	IP	IP
AGACGTTAGCCCAACC-1-2	E12_5	E12_5	AP	AP
AGACGTTAGGTGCACA-1-2	E12_5	E12_5	AP	AP
AGACGTTGTTTACTCT-1-2	E12_5	E12_5	AP	AP
AGAGCGAAGCCCAATT-1-2	E12_5	E12_5	AP	AP
AGAGCGAAGCTAGTCT-1-2	E12_5	E12_5	AP	AP
AGAGCGACACTGCCAG-1-2	E12_5	E12_5	AP	AP
AGAGCGAGTCTGATCA-1-2	E12_5	E12_5	AP	AP
AGAGCGAGTTCGTGAT-1-2	E12_5	E12_5	AP	AP
AGAGCGATCAATCTCT-1-2	E12_5	E12_5	IP	IP
AGAGCTTAGAAGGTGA-1-2	E12_5	E12_5	AP	AP
AGAGCTTAGTGGTAAT-1-2	E12_5	E12_5	AP	AP
AGAGCTTGTTCGCGAC-1-2	E12_5	E12_5	AP	AP
AGAGCTTTCCGAATGT-1-2	E12_5	E12_5	IP	IP
AGAGCTTTCGGTTCGG-1-2	E12_5	E12_5	IP	IP
AGAGTGGAGAAGAAGC-1-2	E12_5	E12_5	IP	IP
AGAGTGGAGACTAGAT-1-2	E12_5	E12_5	IP	IP
AGAGTGGAGATGGGTC-1-2	E12_5	E12_5	IP	IP
AGAGTGGAGATGTAAC-1-2	E12_5	E12_5	IP	IP
AGAGTGGCAGCCTATA-1-2	E12_5	E12_5	AP	AP
AGAGTGGCAGGCTGAA-1-2	E12_5	E12_5	AP	AP
AGAGTGGCATAGGATA-1-2	E12_5	E12_5	AP	AP
AGAGTGGCATAGTAAG-1-2	E12_5	E12_5	AP	AP
AGAGTGGGTAATCGTC-1-2	E12_5	E12_5	IP	IP
AGAGTGGTCGCACTCT-1-2	E12_5	E12_5	AP	AP
AGATCTGAGTACCGGA-1-2	E12_5	E12_5	AP	AP
AGATCTGCACCACGTG-1-2	E12_5	E12_5	AP	AP
AGATCTGCATGTCGAT-1-2	E12_5	E12_5	IP	IP
AGATTGCAGGATTCGG-1-2	E12_5	E12_5	AP	AP
AGATTGCAGGGTCTCC-1-2	E12_5	E12_5	AP	AP
AGATTGCGTAGGGACT-1-2	E12_5	E12_5	IP	IP
AGATTGCTCATGTAGC-1-2	E12_5	E12_5	AP	AP
AGCAGCCAGAGTACCG-1-2	E12_5	E12_5	IP	IP
AGCAGCCAGTCTTGCA-1-2	E12_5	E12_5	AP	AP
AGCAGCCTCAATACCG-1-2	E12_5	E12_5	IP	IP
AGCATACAGATCGATA-1-2	E12_5	E12_5	AP	AP
AGCATACCACGAAGCA-1-2	E12_5	E12_5	AP	AP
AGCATACGTCGGCTCA-1-2	E12_5	E12_5	AP	AP
AGCATACTCGTGGACC-1-2	E12_5	E12_5	IP	IP
AGCATACTCGTGGGAA-1-2	E12_5	E12_5	IP	IP
AGCATACTCTAGCACA-1-2	E12_5	E12_5	IP	IP
AGCCTAAAGATCCCGC-1-2	E12_5	E12_5	AP	AP
AGCCTAAAGGACATTA-1-2	E12_5	E12_5	AP	AP
AGCCTAACAAGGCTCC-1-2	E12_5	E12_5	AP	AP
AGCCTAACACGGCCAT-1-2	E12_5	E12_5	IP	IP
AGCCTAACAGACGTAG-1-2	E12_5	E12_5	AP	AP
AGCCTAAGTTCCACAA-1-2	E12_5	E12_5	AP	AP
AGCCTAAGTTCGCGAC-1-2	E12_5	E12_5	IP	IP
AGCGGTCCAATACGCT-1-2	E12_5	E12_5	IP	IP
AGCGGTCCAGACGCCT-1-2	E12_5	E12_5	AP	AP
AGCGGTCCATGGGACA-1-2	E12_5	E12_5	IP	IP
AGCGGTCTCCCAACGG-1-2	E12_5	E12_5	AP	AP
AGCGGTCTCTGCGACG-1-2	E12_5	E12_5	AP	AP
AGCGTATAGACGCACA-1-2	E12_5	E12_5	AP	AP
AGCGTATAGCTGGAAC-1-2	E12_5	E12_5	IP	IP
AGCGTATCACTGTGTA-1-2	E12_5	E12_5	IP	IP
AGCGTATGTCCAACTA-1-2	E12_5	E12_5	AP	AP
AGCGTATGTGTCCTCT-1-2	E12_5	E12_5	AP	AP
AGCGTATTCCTAAGTG-1-2	E12_5	E12_5	AP	AP
AGCGTCGCACTATCTT-1-2	E12_5	E12_5	IP	IP
AGCGTCGGTTGTTTGG-1-2	E12_5	E12_5	IP	IP
AGCTCCTAGGACGAAA-1-2	E12_5	E12_5	AP	AP
AGCTCCTCAGTCGTGC-1-2	E12_5	E12_5	CThPN	CorFu_Neuron
AGCTCCTCATGGTCAT-1-2	E12_5	E12_5	IP	IP
AGCTCCTGTTATGCGT-1-2	E12_5	E12_5	IP	IP
AGCTCCTTCACCCGAG-1-2	E12_5	E12_5	IP	IP
AGCTCCTTCATTGCGA-1-2	E12_5	E12_5	IP	IP
AGCTCTCAGATCTGCT-1-2	E12_5	E12_5	IP	IP
AGCTCTCAGGGCTCTC-1-2	E12_5	E12_5	IP	IP
AGCTCTCAGTGGAGAA-1-2	E12_5	E12_5	AP	AP
AGCTCTCCACGGATAG-1-2	E12_5	E12_5	AP	AP
AGCTCTCTCCTAAGTG-1-2	E12_5	E12_5	IP	IP
AGCTCTCTCGCACTCT-1-2	E12_5	E12_5	AP	AP
AGCTTGAAGGCGTACA-1-2	E12_5	E12_5	AP	AP
AGCTTGACAGGTCGTC-1-2	E12_5	E12_5	IP	IP
AGCTTGACATAAGACA-1-2	E12_5	E12_5	AP	AP
AGCTTGAGTATTCGTG-1-2	E12_5	E12_5	IP	IP
AGCTTGAGTCTCTTTA-1-2	E12_5	E12_5	IP	IP
AGCTTGAGTGATAAGT-1-2	E12_5	E12_5	AP	AP
AGCTTGAGTGCCTGTG-1-2	E12_5	E12_5	IP	IP
AGCTTGATCGTCGTTC-1-2	E12_5	E12_5	AP	AP
AGGCCACCAAGACGTG-1-2	E12_5	E12_5	AP	AP
AGGCCACCATTCCTCG-1-2	E12_5	E12_5	AP	AP
AGGCCACGTGGTCTCG-1-2	E12_5	E12_5	AP	AP
AGGCCGTAGGCCCTCA-1-2	E12_5	E12_5	AP	AP
AGGCCGTAGGTACTCT-1-2	E12_5	E12_5	AP	AP
AGGCCGTCACACCGAC-1-2	E12_5	E12_5	IP	IP
AGGCCGTCATCCCACT-1-2	E12_5	E12_5	IP	IP
AGGCCGTGTCGCCATG-1-2	E12_5	E12_5	IP	IP
AGGCCGTGTTACCGAT-1-2	E12_5	E12_5	AP	AP
AGGCCGTGTTCCCTTG-1-2	E12_5	E12_5	IP	IP
AGGCCGTTCATTTGGG-1-2	E12_5	E12_5	AP	AP
AGGCCGTTCTGAGTGT-1-2	E12_5	E12_5	AP	AP
AGGGAGTAGGGCTTGA-1-2	E12_5	E12_5	AP	AP
AGGGAGTCAAATACAG-1-2	E12_5	E12_5	AP	AP
AGGGAGTCACATTTCT-1-2	E12_5	E12_5	IP	IP
AGGGAGTGTGATAAGT-1-2	E12_5	E12_5	AP	AP
AGGGAGTGTGGGTCAA-1-2	E12_5	E12_5	IP	IP
AGGGAGTGTTACCGAT-1-2	E12_5	E12_5	AP	AP
AGGGAGTTCAGTGTTG-1-2	E12_5	E12_5	AP	AP
AGGGATGCAAAGTGCG-1-2	E12_5	E12_5	IP	IP
AGGGATGCATTACCTT-1-2	E12_5	E12_5	IP	IP
AGGGATGTCATCTGCC-1-2	E12_5	E12_5	IP	IP
AGGGATGTCTCTGAGA-1-2	E12_5	E12_5	AP	AP
AGGGATGTCTGATACG-1-2	E12_5	E12_5	AP	AP
AGGGTGAAGCACCGCT-1-2	E12_5	E12_5	IP	IP
AGGGTGAAGGGTATCG-1-2	E12_5	E12_5	IP	IP
AGGGTGATCACCCGAG-1-2	E12_5	E12_5	AP	AP
AGGGTGATCGCTTAGA-1-2	E12_5	E12_5	IP	IP
AGGTCATAGAGTACAT-1-2	E12_5	E12_5	AP	AP
AGGTCATAGGCTAGCA-1-2	E12_5	E12_5	IP	IP
AGGTCATAGGTGCAAC-1-2	E12_5	E12_5	AP	AP
AGGTCATCAACACGCC-1-2	E12_5	E12_5	AP	AP
AGGTCATCACATCTTT-1-2	E12_5	E12_5	IP	IP
AGGTCATGTTTGTTGG-1-2	E12_5	E12_5	AP	AP
AGGTCCGAGTCATCCA-1-2	E12_5	E12_5	IP	IP
AGGTCCGAGTCGAGTG-1-2	E12_5	E12_5	IP	IP
AGGTCCGCAATACGCT-1-2	E12_5	E12_5	AP	AP
AGGTCCGCAGATGGGT-1-2	E12_5	E12_5	AP	AP
AGGTCCGGTGTGACCC-1-2	E12_5	E12_5	IP	IP
AGGTCCGTCCGCGCAA-1-2	E12_5	E12_5	AP	AP
AGTAGTCAGGATGGTC-1-2	E12_5	E12_5	IP	IP
AGTAGTCAGGTAGCTG-1-2	E12_5	E12_5	IP	IP
AGTAGTCCAACACGCC-1-2	E12_5	E12_5	IP	IP
AGTAGTCTCGACGGAA-1-2	E12_5	E12_5	IP	IP
AGTCTTTGTCTCTCGT-1-2	E12_5	E12_5	AP	AP
AGTCTTTGTTAAGAAC-1-2	E12_5	E12_5	AP	AP
AGTCTTTTCACCGGGT-1-2	E12_5	E12_5	AP	AP
AGTCTTTTCCGTAGTA-1-2	E12_5	E12_5	IP	IP
AGTCTTTTCCTTGCCA-1-2	E12_5	E12_5	IP	IP
AGTGAGGAGATAGGAG-1-2	E12_5	E12_5	IP	IP
AGTGAGGAGCCAGTAG-1-2	E12_5	E12_5	AP	AP
AGTGAGGAGGGTATCG-1-2	E12_5	E12_5	IP	IP
AGTGAGGCAGTCTTCC-1-2	E12_5	E12_5	AP	AP
AGTGAGGGTGTTGGGA-1-2	E12_5	E12_5	AP	AP
AGTGAGGGTTGCCTCT-1-2	E12_5	E12_5	AP	AP
AGTGGGACACACAGAG-1-2	E12_5	E12_5	AP	AP
AGTGGGACACCACGTG-1-2	E12_5	E12_5	IP	IP
AGTGGGACAGACAAAT-1-2	E12_5	E12_5	IP	IP
AGTGGGAGTGTTAAGA-1-2	E12_5	E12_5	IP	IP
AGTGGGAGTTGAACTC-1-2	E12_5	E12_5	AP	AP
AGTGGGATCTTGTACT-1-2	E12_5	E12_5	AP	AP
AGTGTCAAGACTAGAT-1-2	E12_5	E12_5	AP	AP
AGTGTCAAGCCACTAT-1-2	E12_5	E12_5	AP	AP
AGTGTCAAGCCATCGC-1-2	E12_5	E12_5	AP	AP
AGTGTCACATCCTTGC-1-2	E12_5	E12_5	AP	AP
AGTGTCAGTCCGCTGA-1-2	E12_5	E12_5	AP	AP
AGTGTCAGTGACTCAT-1-2	E12_5	E12_5	AP	AP
AGTGTCAGTGGTGTAG-1-2	E12_5	E12_5	AP	AP
AGTGTCATCGCTTGTC-1-2	E12_5	E12_5	AP	AP
AGTGTCATCGTAGGTT-1-2	E12_5	E12_5	IP	IP
AGTTGGTAGGGCACTA-1-2	E12_5	E12_5	AP	AP
AGTTGGTAGTCCAGGA-1-2	E12_5	E12_5	IP	IP
ATAACGCAGGGAGTAA-1-2	E12_5	E12_5	IP	IP
ATAACGCGTTACCAGT-1-2	E12_5	E12_5	IP	IP
ATAAGAGAGAATAGGG-1-2	E12_5	E12_5	AP	AP
ATAAGAGAGGCGACAT-1-2	E12_5	E12_5	IP	IP
ATAAGAGGTCGAATCT-1-2	E12_5	E12_5	AP	AP
ATAGACCCACTACAGT-1-2	E12_5	E12_5	AP	AP
ATAGACCCAGACAAAT-1-2	E12_5	E12_5	AP	AP
ATAGACCGTTGCGTTA-1-2	E12_5	E12_5	IP	IP
ATCACGAAGCTCAACT-1-2	E12_5	E12_5	AP	AP
ATCACGACACGAGGTA-1-2	E12_5	E12_5	IP	IP
ATCACGACATACGCCG-1-2	E12_5	E12_5	IP	IP
ATCACGACATGTTGAC-1-2	E12_5	E12_5	IP	IP
ATCACGACATTAGGCT-1-2	E12_5	E12_5	AP	AP
ATCACGAGTAGAGGAA-1-2	E12_5	E12_5	IP	IP
ATCACGAGTCCGAGTC-1-2	E12_5	E12_5	IP	IP
ATCACGATCCCGACTT-1-2	E12_5	E12_5	IP	IP
ATCACGATCTATCCTA-1-2	E12_5	E12_5	IP	IP
ATCATCTCATTGAGCT-1-2	E12_5	E12_5	IP	IP
ATCATCTGTATAAACG-1-2	E12_5	E12_5	AP	AP
ATCATGGCAACCGCCA-1-2	E12_5	E12_5	IP	IP
ATCATGGCAATCACAC-1-2	E12_5	E12_5	AP	AP
ATCATGGTCGCGCCAA-1-2	E12_5	E12_5	IP	IP
ATCCACCAGAGACTAT-1-2	E12_5	E12_5	IP	IP
ATCCACCAGAGATGAG-1-2	E12_5	E12_5	IP	IP
ATCCACCCACTCAGGC-1-2	E12_5	E12_5	IP	IP
ATCCACCGTATTAGCC-1-2	E12_5	E12_5	AP	AP
ATCCACCGTGCTTCTC-1-2	E12_5	E12_5	AP	AP
ATCCACCTCGGAAACG-1-2	E12_5	E12_5	AP	AP
ATCCACCTCGGAGCAA-1-2	E12_5	E12_5	IP	IP
ATCCGAAAGCCTTGAT-1-2	E12_5	E12_5	AP	AP
ATCCGAAAGTCGTACT-1-2	E12_5	E12_5	IP	IP
ATCCGAAAGTGGAGTC-1-2	E12_5	E12_5	IP	IP
ATCCGAACAGCTGTGC-1-2	E12_5	E12_5	IP	IP
ATCCGAACATGGAATA-1-2	E12_5	E12_5	AP	AP
ATCCGAAGTGATAAGT-1-2	E12_5	E12_5	AP	AP
ATCCGAATCCCAACGG-1-2	E12_5	E12_5	IP	IP
ATCGAGTGTACATCCA-1-2	E12_5	E12_5	IP	IP
ATCGAGTTCCAAACTG-1-2	E12_5	E12_5	IP	IP
ATCTACTAGCACCGTC-1-2	E12_5	E12_5	AP	AP
ATCTACTCAAGACACG-1-2	E12_5	E12_5	IP	IP
ATCTACTCAAGCCTAT-1-2	E12_5	E12_5	AP	AP
ATCTACTCAAGTACCT-1-2	E12_5	E12_5	AP	AP
ATCTACTGTCTCATCC-1-2	E12_5	E12_5	AP	AP
ATCTACTTCATAACCG-1-2	E12_5	E12_5	IP	IP
ATCTACTTCGTTTATC-1-2	E12_5	E12_5	AP	AP
ATCTGCCAGTATCGAA-1-2	E12_5	E12_5	AP	AP
ATCTGCCCAAGACACG-1-2	E12_5	E12_5	AP	AP
ATCTGCCCAATCTGCA-1-2	E12_5	E12_5	IP	IP
ATCTGCCGTCAGATAA-1-2	E12_5	E12_5	AP	AP
ATCTGCCGTCCCTACT-1-2	E12_5	E12_5	AP	AP
ATCTGCCGTGGGTCAA-1-2	E12_5	E12_5	IP	IP
ATCTGCCTCCAGTAGT-1-2	E12_5	E12_5	AP	AP
ATCTGCCTCTGATTCT-1-2	E12_5	E12_5	AP	AP
ATGAGGGAGAAAGTGG-1-2	E12_5	E12_5	AP	AP
ATGAGGGCATCGGAAG-1-2	E12_5	E12_5	AP	AP
ATGAGGGCATTTCAGG-1-2	E12_5	E12_5	IP	IP
ATGAGGGGTGAAATCA-1-2	E12_5	E12_5	AP	AP
ATGAGGGGTTCCCGAG-1-2	E12_5	E12_5	AP	AP
ATGAGGGGTTCGCGAC-1-2	E12_5	E12_5	AP	AP
ATGAGGGTCTCTAGGA-1-2	E12_5	E12_5	AP	AP
ATGCGATAGCAGACTG-1-2	E12_5	E12_5	IP	IP
ATGCGATAGGAATGGA-1-2	E12_5	E12_5	AP	AP
ATGCGATAGTACGACG-1-2	E12_5	E12_5	IP	IP
ATGCGATGTCCATGAT-1-2	E12_5	E12_5	AP	AP
ATGCGATTCTCGTTTA-1-2	E12_5	E12_5	AP	AP
ATGGGAGAGGCTAGAC-1-2	E12_5	E12_5	IP	IP
ATGGGAGAGTTCCACA-1-2	E12_5	E12_5	AP	AP
ATGGGAGCATCTATGG-1-2	E12_5	E12_5	IP	IP
ATGGGAGGTCAGAGGT-1-2	E12_5	E12_5	AP	AP
ATGGGAGGTTAGAACA-1-2	E12_5	E12_5	AP	AP
ATGGGAGGTTGGACCC-1-2	E12_5	E12_5	IP	IP
ATGGGAGTCGCCCTTA-1-2	E12_5	E12_5	IP	IP
ATGGGAGTCTGCAAGT-1-2	E12_5	E12_5	AP	AP
ATGTGTGAGAGGGATA-1-2	E12_5	E12_5	IP	IP
ATGTGTGAGTGGACGT-1-2	E12_5	E12_5	AP	AP
ATGTGTGCAAGAGTCG-1-2	E12_5	E12_5	AP	AP
ATGTGTGGTACCGCTG-1-2	E12_5	E12_5	IP	IP
ATGTGTGTCCGTTGTC-1-2	E12_5	E12_5	IP	IP
ATTACTCAGAACTCGG-1-2	E12_5	E12_5	AP	AP
ATTACTCGTCAGCTAT-1-2	E12_5	E12_5	IP	IP
ATTATCCAGCCGCCTA-1-2	E12_5	E12_5	AP	AP
ATTATCCTCCAGGGCT-1-2	E12_5	E12_5	IP	IP
ATTATCCTCCAGTATG-1-2	E12_5	E12_5	IP	IP
ATTATCCTCGCCTGTT-1-2	E12_5	E12_5	IP	IP
ATTATCCTCTACTTAC-1-2	E12_5	E12_5	IP	IP
ATTCTACAGCAGATCG-1-2	E12_5	E12_5	AP	AP
ATTCTACAGGGATGGG-1-2	E12_5	E12_5	IP	IP
ATTCTACCATATGGTC-1-2	E12_5	E12_5	IP	IP
ATTGGACAGATAGGAG-1-2	E12_5	E12_5	IP	IP
ATTGGACGTACTTAGC-1-2	E12_5	E12_5	IP	IP
ATTGGACGTCGCGTGT-1-2	E12_5	E12_5	AP	AP
ATTGGACTCAGCATGT-1-2	E12_5	E12_5	AP	AP
ATTGGACTCTTGCCGT-1-2	E12_5	E12_5	AP	AP
ATTGGTGAGGAGCGTT-1-2	E12_5	E12_5	AP	AP
ATTGGTGGTGCCTTGG-1-2	E12_5	E12_5	AP	AP
ATTGGTGGTTCGCGAC-1-2	E12_5	E12_5	AP	AP
ATTGGTGGTTCGGCAC-1-2	E12_5	E12_5	IP	IP
ATTGGTGTCGGAGCAA-1-2	E12_5	E12_5	AP	AP
ATTGGTGTCTACGAGT-1-2	E12_5	E12_5	AP	AP
ATTTCTGAGACCGGAT-1-2	E12_5	E12_5	IP	IP
ATTTCTGCAAACCCAT-1-2	E12_5	E12_5	IP	IP
ATTTCTGGTCGGCACT-1-2	E12_5	E12_5	AP	AP
ATTTCTGGTCTTCTCG-1-2	E12_5	E12_5	IP	IP
CAACCAAAGGAATTAC-1-2	E12_5	E12_5	IP	IP
CAACCAACAACAACCT-1-2	E12_5	E12_5	IP	IP
CAACCAACACCATGTA-1-2	E12_5	E12_5	IP	IP
CAACCAACATATACCG-1-2	E12_5	E12_5	IP	IP
CAACCAAGTAGGCATG-1-2	E12_5	E12_5	AP	AP
CAACCAATCCTCAACC-1-2	E12_5	E12_5	IP	IP
CAACCAATCGTATCAG-1-2	E12_5	E12_5	IP	IP
CAACCTCCACATTCGA-1-2	E12_5	E12_5	IP	IP
CAACCTCCAGAAGCAC-1-2	E12_5	E12_5	AP	AP
CAACCTCGTCAAACTC-1-2	E12_5	E12_5	AP	AP
CAACTAGCAAACGCGA-1-2	E12_5	E12_5	IP	IP
CAACTAGGTCTCCCTA-1-2	E12_5	E12_5	IP	IP
CAACTAGGTTGATTGC-1-2	E12_5	E12_5	AP	AP
CAACTAGTCCTTTCGG-1-2	E12_5	E12_5	IP	IP
CAAGAAAAGCCCAACC-1-2	E12_5	E12_5	IP	IP
CAAGAAAAGCGTCTAT-1-2	E12_5	E12_5	IP	IP
CAAGAAAAGTACGCGA-1-2	E12_5	E12_5	Migrating_Neuron	Migrating_Neuron
CAAGAAACATCCCATC-1-2	E12_5	E12_5	AP	AP
CAAGAAATCAAGAAGT-1-2	E12_5	E12_5	AP	AP
CAAGAAATCATCTGCC-1-2	E12_5	E12_5	AP	AP
CAAGAAATCGCGATCG-1-2	E12_5	E12_5	IP	IP
CAAGAAATCTACGAGT-1-2	E12_5	E12_5	AP	AP
CAAGATCAGCTCCTTC-1-2	E12_5	E12_5	AP	AP
CAAGATCAGTAGGCCA-1-2	E12_5	E12_5	AP	AP
CAAGATCAGTTGAGAT-1-2	E12_5	E12_5	AP	AP
CAAGATCGTGATGTGG-1-2	E12_5	E12_5	IP	IP
CAAGATCTCGGATGTT-1-2	E12_5	E12_5	AP	AP
CAAGGCCGTAGAGTGC-1-2	E12_5	E12_5	IP	IP
CAAGGCCGTAGCGATG-1-2	E12_5	E12_5	AP	AP
CAAGGCCGTCTCTCGT-1-2	E12_5	E12_5	IP	IP
CAAGGCCGTTATGCGT-1-2	E12_5	E12_5	IP	IP
CAAGGCCTCATATCGG-1-2	E12_5	E12_5	AP	AP
CAAGGCCTCCAAAGTC-1-2	E12_5	E12_5	IP	IP
CAAGGCCTCGGCATCG-1-2	E12_5	E12_5	IP	IP
CAAGGCCTCTACTATC-1-2	E12_5	E12_5	AP	AP
CAAGGCCTCTTGTTTG-1-2	E12_5	E12_5	IP	IP
CAAGTTGAGTCAATAG-1-2	E12_5	E12_5	AP	AP
CAAGTTGCACTCAGGC-1-2	E12_5	E12_5	AP	AP
CAAGTTGCAGACGCCT-1-2	E12_5	E12_5	AP	AP
CAAGTTGCATCACGTA-1-2	E12_5	E12_5	AP	AP
CAAGTTGGTCGGCTCA-1-2	E12_5	E12_5	AP	AP
CAAGTTGTCACGATGT-1-2	E12_5	E12_5	IP	IP
CACAAACAGACTTGAA-1-2	E12_5	E12_5	IP	IP
CACAAACAGATGAGAG-1-2	E12_5	E12_5	IP	IP
CACAAACCAAATTGCC-1-2	E12_5	E12_5	IP	IP
CACAAACCACATCTTT-1-2	E12_5	E12_5	IP	IP
CACAAACTCCACGAAT-1-2	E12_5	E12_5	IP	IP
CACAAACTCCCAACGG-1-2	E12_5	E12_5	IP	IP
CACACAAAGAGGTAGA-1-2	E12_5	E12_5	AP	AP
CACACAAAGGCGATAC-1-2	E12_5	E12_5	IP	IP
CACACAAAGTACGTAA-1-2	E12_5	E12_5	AP	AP
CACACAACAAGGACTG-1-2	E12_5	E12_5	IP	IP
CACACAATCGGTGTTA-1-2	E12_5	E12_5	IP	IP
CACACAATCTGCGGCA-1-2	E12_5	E12_5	AP	AP
CACACCTAGCGTGAGT-1-2	E12_5	E12_5	IP	IP
CACACCTCAAGAGTCG-1-2	E12_5	E12_5	IP	IP
CACACCTCACCTTGTC-1-2	E12_5	E12_5	IP	IP
CACACCTCATGCCTAA-1-2	E12_5	E12_5	IP	IP
CACACCTCATTTCAGG-1-2	E12_5	E12_5	IP	IP
CACACCTGTATCTGCA-1-2	E12_5	E12_5	IP	IP
CACACCTTCATGCAAC-1-2	E12_5	E12_5	IP	IP
CACACTCCAAGCCGTC-1-2	E12_5	E12_5	AP	AP
CACACTCCACATGTGT-1-2	E12_5	E12_5	IP	IP
CACACTCCATTTGCCC-1-2	E12_5	E12_5	AP	AP
CACACTCGTAGGAGTC-1-2	E12_5	E12_5	IP	IP
CACACTCTCATCTGCC-1-2	E12_5	E12_5	AP	AP
CACAGGCGTAAGTAGT-1-2	E12_5	E12_5	IP	IP
CACAGGCTCATACGGT-1-2	E12_5	E12_5	AP	AP
CACAGGCTCGCTGATA-1-2	E12_5	E12_5	AP	AP
CACAGTAAGGTGCTTT-1-2	E12_5	E12_5	IP	IP
CACAGTAAGGTTACCT-1-2	E12_5	E12_5	AP	AP
CACAGTAAGTATGACA-1-2	E12_5	E12_5	AP	AP
CACAGTACATGCTAGT-1-2	E12_5	E12_5	IP	IP
CACAGTAGTAGAAAGG-1-2	E12_5	E12_5	IP	IP
CACAGTAGTGATGTGG-1-2	E12_5	E12_5	IP	IP
CACATAGAGGAATCGC-1-2	E12_5	E12_5	AP	AP
CACATAGGTAGGGACT-1-2	E12_5	E12_5	AP	AP
CACATAGTCAATCACG-1-2	E12_5	E12_5	AP	AP
CACATAGTCCTTTACA-1-2	E12_5	E12_5	IP	IP
CACATAGTCTTGTTTG-1-2	E12_5	E12_5	IP	IP
CACATTTAGACCGGAT-1-2	E12_5	E12_5	AP	AP
CACATTTAGACGCAAC-1-2	E12_5	E12_5	IP	IP
CACATTTAGAGTACAT-1-2	E12_5	E12_5	AP	AP
CACATTTAGTGTACTC-1-2	E12_5	E12_5	IP	IP
CACATTTCAAGCGAGT-1-2	E12_5	E12_5	IP	IP
CACATTTCAGAAGCAC-1-2	E12_5	E12_5	AP	AP
CACATTTGTAAGTGTA-1-2	E12_5	E12_5	IP	IP
CACATTTGTCAACATC-1-2	E12_5	E12_5	IP	IP
CACATTTGTCGATTGT-1-2	E12_5	E12_5	AP	AP
CACATTTGTGGCAAAC-1-2	E12_5	E12_5	IP	IP
CACATTTTCACGATGT-1-2	E12_5	E12_5	AP	AP
CACCACTAGGAATGGA-1-2	E12_5	E12_5	IP	IP
CACCACTAGTTCCACA-1-2	E12_5	E12_5	AP	AP
CACCACTGTCACTGGC-1-2	E12_5	E12_5	IP	IP
CACCACTTCGTTGACA-1-2	E12_5	E12_5	IP	IP
CACCAGGAGAGTGACC-1-2	E12_5	E12_5	AP	AP
CACCAGGAGATCTGAA-1-2	E12_5	E12_5	IP	IP
CACCAGGAGTGGAGAA-1-2	E12_5	E12_5	AP	AP
CACCAGGAGTTATCGC-1-2	E12_5	E12_5	IP	IP
CACCAGGCAGGTCGTC-1-2	E12_5	E12_5	IP	IP
CACCAGGTCCTATTCA-1-2	E12_5	E12_5	IP	IP
CACCTTGAGACTACAA-1-2	E12_5	E12_5	AP	AP
CACCTTGAGCTGAACG-1-2	E12_5	E12_5	IP	IP
CACCTTGGTGCACGAA-1-2	E12_5	E12_5	AP	AP
CACCTTGTCCCATTAT-1-2	E12_5	E12_5	IP	IP
CACTCCAAGTATGACA-1-2	E12_5	E12_5	AP	AP
CACTCCAAGTCGAGTG-1-2	E12_5	E12_5	IP	IP
CACTCCAAGTGACTCT-1-2	E12_5	E12_5	IP	IP
CACTCCACAAGTCATC-1-2	E12_5	E12_5	IP	IP
CACTCCACACGGATAG-1-2	E12_5	E12_5	AP	AP
CACTCCACAGTCCTTC-1-2	E12_5	E12_5	IP	IP
CAGAATCGTGCACTTA-1-2	E12_5	E12_5	AP	AP
CAGAGAGAGAGGTACC-1-2	E12_5	E12_5	AP	AP
CAGAGAGAGAGTGACC-1-2	E12_5	E12_5	AP	AP
CAGAGAGGTGAAATCA-1-2	E12_5	E12_5	IP	IP
CAGAGAGTCTCTGCTG-1-2	E12_5	E12_5	IP	IP
CAGATCACAGACAGGT-1-2	E12_5	E12_5	IP	IP
CAGATCACAGCCTTGG-1-2	E12_5	E12_5	AP	AP
CAGATCACATGGAATA-1-2	E12_5	E12_5	IP	IP
CAGATCAGTCGGGTCT-1-2	E12_5	E12_5	AP	AP
CAGATCAGTTCACCTC-1-2	E12_5	E12_5	AP	AP
CAGCAGCTCATAGCAC-1-2	E12_5	E12_5	IP	IP
CAGCATAAGCGTGAGT-1-2	E12_5	E12_5	IP	IP
CAGCATACATTCGACA-1-2	E12_5	E12_5	IP	IP
CAGCATAGTATATGGA-1-2	E12_5	E12_5	IP	IP
CAGCCGAAGCGATTCT-1-2	E12_5	E12_5	AP	AP
CAGCCGAAGCGGCTTC-1-2	E12_5	E12_5	AP	AP
CAGCCGAAGGAGCGAG-1-2	E12_5	E12_5	AP	AP
CAGCCGAAGGTTACCT-1-2	E12_5	E12_5	AP	AP
CAGCCGAAGTCAAGGC-1-2	E12_5	E12_5	IP	IP
CAGCCGACAACTTGAC-1-2	E12_5	E12_5	AP	AP
CAGCCGACATGCGCAC-1-2	E12_5	E12_5	IP	IP
CAGCCGAGTATAGTAG-1-2	E12_5	E12_5	IP	IP
CAGCCGAGTTGTGGCC-1-2	E12_5	E12_5	IP	IP
CAGCGACCAGATGGGT-1-2	E12_5	E12_5	IP	IP
CAGCGACGTATAGGTA-1-2	E12_5	E12_5	AP	AP
CAGCGACGTGTAAGTA-1-2	E12_5	E12_5	IP	IP
CAGCGACTCCGCGCAA-1-2	E12_5	E12_5	IP	IP
CAGCGACTCGCTTGTC-1-2	E12_5	E12_5	IP	IP
CAGCGACTCTAGCACA-1-2	E12_5	E12_5	IP	IP
CAGCGACTCTGTCTAT-1-2	E12_5	E12_5	IP	IP
CAGCTAACAATGGAGC-1-2	E12_5	E12_5	AP	AP
CAGCTAACATAAGACA-1-2	E12_5	E12_5	Migrating_Neuron	Migrating_Neuron
CAGCTAAGTAATAGCA-1-2	E12_5	E12_5	AP	AP
CAGCTAATCCAGGGCT-1-2	E12_5	E12_5	AP	AP
CAGCTGGAGCAGCCTC-1-2	E12_5	E12_5	IP	IP
CAGCTGGAGCTAAACA-1-2	E12_5	E12_5	IP	IP
CAGCTGGAGTAGGTGC-1-2	E12_5	E12_5	AP	AP
CAGCTGGCACTACAGT-1-2	E12_5	E12_5	AP	AP
CAGCTGGCATATGGTC-1-2	E12_5	E12_5	IP	IP
CAGCTGGGTTCGAATC-1-2	E12_5	E12_5	AP	AP
CAGGTGCTCGCGTTTC-1-2	E12_5	E12_5	IP	IP
CAGGTGCTCTTCCTTC-1-2	E12_5	E12_5	IP	IP
CAGTAACAGAAGGGTA-1-2	E12_5	E12_5	IP	IP
CAGTAACCATCCTTGC-1-2	E12_5	E12_5	AP	AP
CAGTAACTCGAACTGT-1-2	E12_5	E12_5	AP	AP
CAGTCCTCACAACGCC-1-2	E12_5	E12_5	IP	IP
CAGTCCTCAGATTGCT-1-2	E12_5	E12_5	AP	AP
CAGTCCTCAGTACACT-1-2	E12_5	E12_5	AP	AP
CAGTCCTTCAGCGATT-1-2	E12_5	E12_5	AP	AP
CAGTCCTTCGGTCTAA-1-2	E12_5	E12_5	AP	AP
CATATGGAGACAGAGA-1-2	E12_5	E12_5	IP	IP
CATATGGAGATCCTGT-1-2	E12_5	E12_5	IP	IP
CATATGGCAGTGGAGT-1-2	E12_5	E12_5	AP	AP
CATATGGTCACTCCTG-1-2	E12_5	E12_5	IP	IP
CATATGGTCATAACCG-1-2	E12_5	E12_5	AP	AP
CATATGGTCCTGTAGA-1-2	E12_5	E12_5	IP	IP
CATATGGTCCTTGGTC-1-2	E12_5	E12_5	AP	AP
CATATTCCAAGGGTCA-1-2	E12_5	E12_5	IP	IP
CATATTCCAGAGTGTG-1-2	E12_5	E12_5	IP	IP
CATATTCCAGCGTAAG-1-2	E12_5	E12_5	IP	IP
CATATTCGTAATAGCA-1-2	E12_5	E12_5	IP	IP
CATATTCGTATAAACG-1-2	E12_5	E12_5	AP	AP
CATATTCGTCATGCAT-1-2	E12_5	E12_5	IP	IP
CATATTCGTCGACTGC-1-2	E12_5	E12_5	AP	AP
CATATTCGTCGATTGT-1-2	E12_5	E12_5	IP	IP
CATCAAGAGTAAGTAC-1-2	E12_5	E12_5	AP	AP
CATCAAGCACCGAATT-1-2	E12_5	E12_5	AP	AP
CATCAAGCATCAGTCA-1-2	E12_5	E12_5	IP	IP
CATCAAGGTTACGACT-1-2	E12_5	E12_5	IP	IP
CATCAAGTCAATCACG-1-2	E12_5	E12_5	AP	AP
CATCAAGTCCAGTAGT-1-2	E12_5	E12_5	IP	IP
CATCAGACACGAAATA-1-2	E12_5	E12_5	AP	AP
CATCCACAGCTAGGCA-1-2	E12_5	E12_5	IP	IP
CATCCACAGTAGCGGT-1-2	E12_5	E12_5	AP	AP
CATCCACAGTATGACA-1-2	E12_5	E12_5	AP	AP
CATCCACTCAACGAAA-1-2	E12_5	E12_5	IP	IP
CATCCACTCCTGCCAT-1-2	E12_5	E12_5	IP	IP
CATCGAAAGATGTAAC-1-2	E12_5	E12_5	IP	IP
CATCGAAGTGAAGGCT-1-2	E12_5	E12_5	IP	IP
CATCGAAGTTAAAGTG-1-2	E12_5	E12_5	IP	IP
CATCGAAGTTCAGGCC-1-2	E12_5	E12_5	IP	IP
CATCGAATCTGGCGTG-1-2	E12_5	E12_5	AP	AP
CATCGAATCTTGAGAC-1-2	E12_5	E12_5	IP	IP
CATCGGGAGAAACGAG-1-2	E12_5	E12_5	IP	IP
CATCGGGCACGTCAGC-1-2	E12_5	E12_5	IP	IP
CATCGGGCAGATCCAT-1-2	E12_5	E12_5	IP	IP
CATCGGGGTGACTACT-1-2	E12_5	E12_5	AP	AP
CATCGGGTCACGAAGG-1-2	E12_5	E12_5	AP	AP
CATGACAAGCGTGTCC-1-2	E12_5	E12_5	IP	IP
CATGACAGTAGAGCTG-1-2	E12_5	E12_5	AP	AP
CATGACAGTCATTAGC-1-2	E12_5	E12_5	IP	IP
CATGACAGTGATAAGT-1-2	E12_5	E12_5	AP	AP
CATGACATCAGCTTAG-1-2	E12_5	E12_5	IP	IP
CATGACATCATCTGTT-1-2	E12_5	E12_5	AP	AP
CATGCCTAGCCTTGAT-1-2	E12_5	E12_5	IP	IP
CATGCCTCATTAACCG-1-2	E12_5	E12_5	IP	IP
CATGCCTGTCAACTGT-1-2	E12_5	E12_5	AP	AP
CATGCCTGTTCGTTGA-1-2	E12_5	E12_5	AP	AP
CATGGCGCAAGAAGAG-1-2	E12_5	E12_5	AP	AP
CATGGCGCACTGCCAG-1-2	E12_5	E12_5	AP	AP
CATGGCGGTACCGCTG-1-2	E12_5	E12_5	IP	IP
CATTATCCAAGAAAGG-1-2	E12_5	E12_5	IP	IP
CATTATCCAAGCTGGA-1-2	E12_5	E12_5	IP	IP
CATTATCGTAGAGTGC-1-2	E12_5	E12_5	AP	AP
CATTATCGTTATCCGA-1-2	E12_5	E12_5	IP	IP
CATTATCTCGTCTGAA-1-2	E12_5	E12_5	AP	AP
CATTCGCAGGATCGCA-1-2	E12_5	E12_5	IP	IP
CATTCGCAGTGCTGCC-1-2	E12_5	E12_5	AP	AP
CATTCGCGTATAGTAG-1-2	E12_5	E12_5	AP	AP
CCAATCCAGCAGCGTA-1-2	E12_5	E12_5	AP	AP
CCAATCCAGGTCATCT-1-2	E12_5	E12_5	AP	AP
CCAATCCAGTCAATAG-1-2	E12_5	E12_5	AP	AP
CCAATCCAGTTGTAGA-1-2	E12_5	E12_5	IP	IP
CCAATCCCAAGGTTCT-1-2	E12_5	E12_5	AP	AP
CCAATCCCAGCTTAAC-1-2	E12_5	E12_5	AP	AP
CCAATCCCATCGTCGG-1-2	E12_5	E12_5	IP	IP
CCAATCCGTATTAGCC-1-2	E12_5	E12_5	IP	IP
CCACCTAAGCTAGTGG-1-2	E12_5	E12_5	AP	AP
CCACCTACAAACCTAC-1-2	E12_5	E12_5	IP	IP
CCACCTAGTTCTGAAC-1-2	E12_5	E12_5	AP	AP
CCACGGACACGAAGCA-1-2	E12_5	E12_5	AP	AP
CCACGGACAGGCAGTA-1-2	E12_5	E12_5	AP	AP
CCACGGACATGAAGTA-1-2	E12_5	E12_5	AP	AP
CCACGGACATGCCCGA-1-2	E12_5	E12_5	IP	IP
CCACGGATCAACACCA-1-2	E12_5	E12_5	IP	IP
CCACGGATCACAATGC-1-2	E12_5	E12_5	IP	IP
CCACTACAGTACGCCC-1-2	E12_5	E12_5	IP	IP
CCACTACCAAGGTTTC-1-2	E12_5	E12_5	IP	IP
CCACTACGTGCACTTA-1-2	E12_5	E12_5	IP	IP
CCACTACTCCACGACG-1-2	E12_5	E12_5	AP	AP
CCAGCGAAGAGGGCTT-1-2	E12_5	E12_5	IP	IP
CCAGCGAAGTACGCGA-1-2	E12_5	E12_5	AP	AP
CCAGCGACAGTATCTG-1-2	E12_5	E12_5	IP	IP
CCAGCGACATTACGAC-1-2	E12_5	E12_5	IP	IP
CCAGCGAGTCTTCAAG-1-2	E12_5	E12_5	AP	AP
CCAGCGATCTACTATC-1-2	E12_5	E12_5	AP	AP
CCATGTCAGGGCATGT-1-2	E12_5	E12_5	IP	IP
CCATGTCCAAGCCGTC-1-2	E12_5	E12_5	AP	AP
CCATGTCCAGCCTTGG-1-2	E12_5	E12_5	IP	IP
CCATGTCCAGGAATCG-1-2	E12_5	E12_5	IP	IP
CCATGTCGTACATGTC-1-2	E12_5	E12_5	AP	AP
CCATGTCGTCTCTTAT-1-2	E12_5	E12_5	IP	IP
CCATGTCTCGATGAGG-1-2	E12_5	E12_5	AP	AP
CCATGTCTCGCCTGTT-1-2	E12_5	E12_5	IP	IP
CCATTCGAGACCTTTG-1-2	E12_5	E12_5	IP	IP
CCATTCGAGTGGTAGC-1-2	E12_5	E12_5	AP	AP
CCATTCGCAAGCCATT-1-2	E12_5	E12_5	IP	IP
CCATTCGCACATGTGT-1-2	E12_5	E12_5	AP	AP
CCATTCGCAGACAGGT-1-2	E12_5	E12_5	IP	IP
CCCAATCAGATAGCAT-1-2	E12_5	E12_5	IP	IP
CCCAATCCAAAGGTGC-1-2	E12_5	E12_5	AP	AP
CCCAATCCATGAAGTA-1-2	E12_5	E12_5	IP	IP
CCCAATCGTCTGCGGT-1-2	E12_5	E12_5	AP	AP
CCCAATCGTGCCTGGT-1-2	E12_5	E12_5	IP	IP
CCCAATCGTGGAAAGA-1-2	E12_5	E12_5	AP	AP
CCCAATCGTTTGTTTC-1-2	E12_5	E12_5	IP	IP
CCCAATCTCACAACGT-1-2	E12_5	E12_5	AP	AP
CCCAATCTCCGAAGAG-1-2	E12_5	E12_5	AP	AP
CCCAGTTAGAGTAAGG-1-2	E12_5	E12_5	AP	AP
CCCAGTTAGGGCTCTC-1-2	E12_5	E12_5	IP	IP
CCCAGTTCAGCGAACA-1-2	E12_5	E12_5	AP	AP
CCCAGTTCATATACCG-1-2	E12_5	E12_5	IP	IP
CCCAGTTGTCCAGTTA-1-2	E12_5	E12_5	AP	AP
CCCAGTTGTGGAAAGA-1-2	E12_5	E12_5	AP	AP
CCCAGTTTCCTGCTTG-1-2	E12_5	E12_5	AP	AP
CCCAGTTTCGCCAGCA-1-2	E12_5	E12_5	AP	AP
CCCAGTTTCGTGGTCG-1-2	E12_5	E12_5	IP	IP
CCCATACAGATGAGAG-1-2	E12_5	E12_5	AP	AP
CCCATACAGCCAACAG-1-2	E12_5	E12_5	IP	IP
CCCATACCACCTCGTT-1-2	E12_5	E12_5	IP	IP
CCCATACGTCCTAGCG-1-2	E12_5	E12_5	IP	IP
CCCATACTCGTACCGG-1-2	E12_5	E12_5	IP	IP
CCCTCCTAGTGCAAGC-1-2	E12_5	E12_5	IP	IP
CCCTCCTCATCACGAT-1-2	E12_5	E12_5	AP	AP
CCCTCCTGTGACCAAG-1-2	E12_5	E12_5	IP	IP
CCCTCCTTCAAAGACA-1-2	E12_5	E12_5	IP	IP
CCCTCCTTCGCCGTGA-1-2	E12_5	E12_5	AP	AP
CCGGGATAGACCTAGG-1-2	E12_5	E12_5	IP	IP
CCGGGATAGCCAGGAT-1-2	E12_5	E12_5	AP	AP
CCGGGATAGCCCGAAA-1-2	E12_5	E12_5	IP	IP
CCGGGATCACCACCAG-1-2	E12_5	E12_5	IP	IP
CCGGGATTCAATCTCT-1-2	E12_5	E12_5	AP	AP
CCGGTAGAGCCTTGAT-1-2	E12_5	E12_5	AP	AP
CCGGTAGGTTCGAATC-1-2	E12_5	E12_5	AP	AP
CCGGTAGGTTGCGTTA-1-2	E12_5	E12_5	IP	IP
CCGGTAGTCAGGCCCA-1-2	E12_5	E12_5	AP	AP
CCGTACTAGAAGGTGA-1-2	E12_5	E12_5	AP	AP
CCGTACTAGGGTATCG-1-2	E12_5	E12_5	AP	AP
CCGTACTCAGGGTATG-1-2	E12_5	E12_5	IP	IP
CCGTGGACACATGACT-1-2	E12_5	E12_5	AP	AP
CCGTGGAGTTGCGTTA-1-2	E12_5	E12_5	IP	IP
CCGTGGATCCAAAGTC-1-2	E12_5	E12_5	IP	IP
CCGTTCACACTAAGTC-1-2	E12_5	E12_5	IP	IP
CCGTTCACAGATCGGA-1-2	E12_5	E12_5	IP	IP
CCGTTCAGTACTCGCG-1-2	E12_5	E12_5	IP	IP
CCGTTCAGTGCGATAG-1-2	E12_5	E12_5	IP	IP
CCGTTCAGTTTAAGCC-1-2	E12_5	E12_5	AP	AP
CCGTTCATCTAACGGT-1-2	E12_5	E12_5	AP	AP
CCTAAAGCACTTACGA-1-2	E12_5	E12_5	AP	AP
CCTAAAGCATCCAACA-1-2	E12_5	E12_5	IP	IP
CCTAAAGCATTACCTT-1-2	E12_5	E12_5	AP	AP
CCTAAAGGTAAGGATT-1-2	E12_5	E12_5	IP	IP
CCTAAAGGTAGTAGTA-1-2	E12_5	E12_5	IP	IP
CCTAAAGGTGATGATA-1-2	E12_5	E12_5	IP	IP
CCTAAAGTCGCCAGCA-1-2	E12_5	E12_5	IP	IP
CCTAAAGTCGTTTAGG-1-2	E12_5	E12_5	IP	IP
CCTACACAGACTGGGT-1-2	E12_5	E12_5	IP	IP
CCTACACAGTATCGAA-1-2	E12_5	E12_5	IP	IP
CCTACACGTACAAGTA-1-2	E12_5	E12_5	IP	IP
CCTACACGTCCATCCT-1-2	E12_5	E12_5	AP	AP
CCTACACGTCTAAACC-1-2	E12_5	E12_5	AP	AP
CCTACACTCTCCAGGG-1-2	E12_5	E12_5	AP	AP
CCTACCAAGACAAGCC-1-2	E12_5	E12_5	AP	AP
CCTACCAAGAGTGACC-1-2	E12_5	E12_5	IP	IP
CCTACCAAGGATGCGT-1-2	E12_5	E12_5	AP	AP
CCTACCAAGTCAAGCG-1-2	E12_5	E12_5	IP	IP
CCTACCACAAACCTAC-1-2	E12_5	E12_5	AP	AP
CCTACCACAGAAGCAC-1-2	E12_5	E12_5	AP	AP
CCTACCATCGGCGCTA-1-2	E12_5	E12_5	IP	IP
CCTACCATCTACTCAT-1-2	E12_5	E12_5	AP	AP
CCTACCATCTTGAGAC-1-2	E12_5	E12_5	AP	AP
CCTAGCTAGAAGGGTA-1-2	E12_5	E12_5	AP	AP
CCTAGCTGTGTTTGGT-1-2	E12_5	E12_5	AP	AP
CCTAGCTTCATCATTC-1-2	E12_5	E12_5	IP	IP
CCTAGCTTCATGCATG-1-2	E12_5	E12_5	IP	IP
CCTAGCTTCCGATATG-1-2	E12_5	E12_5	AP	AP
CCTATTAAGCTGCAAG-1-2	E12_5	E12_5	AP	AP
CCTATTACATCACGTA-1-2	E12_5	E12_5	IP	IP
CCTATTAGTCAGATAA-1-2	E12_5	E12_5	IP	IP
CCTCAGTCAATCAGAA-1-2	E12_5	E12_5	AP	AP
CCTCAGTCATGAAGTA-1-2	E12_5	E12_5	IP	IP
CCTCAGTGTGTTGAGG-1-2	E12_5	E12_5	IP	IP
CCTCAGTGTTACCGAT-1-2	E12_5	E12_5	AP	AP
CCTCAGTTCAAGAAGT-1-2	E12_5	E12_5	IP	IP
CCTCAGTTCTTGTCAT-1-2	E12_5	E12_5	IP	IP
CCTCTGACACTACAGT-1-2	E12_5	E12_5	IP	IP
CCTCTGACATGACGGA-1-2	E12_5	E12_5	IP	IP
CCTCTGATCAACTCTT-1-2	E12_5	E12_5	AP	AP
CCTCTGATCATACGGT-1-2	E12_5	E12_5	IP	IP
CCTCTGATCATGCAAC-1-2	E12_5	E12_5	IP	IP
CCTCTGATCTTGGGTA-1-2	E12_5	E12_5	AP	AP
CCTTACGCAACCGCCA-1-2	E12_5	E12_5	IP	IP
CCTTACGCAATAGCAA-1-2	E12_5	E12_5	AP	AP
CCTTACGCATGTTCCC-1-2	E12_5	E12_5	IP	IP
CCTTACGGTACCGTTA-1-2	E12_5	E12_5	IP	IP
CCTTACGGTAGCGCAA-1-2	E12_5	E12_5	IP	IP
CCTTACGGTATGAATG-1-2	E12_5	E12_5	AP	AP
CCTTACGGTCAAAGAT-1-2	E12_5	E12_5	AP	AP
CCTTCCCAGCGCCTTG-1-2	E12_5	E12_5	AP	AP
CCTTCCCCACGGCGTT-1-2	E12_5	E12_5	AP	AP
CCTTCCCCACGTCAGC-1-2	E12_5	E12_5	IP	IP
CCTTCCCGTAGGGTAC-1-2	E12_5	E12_5	IP	IP
CCTTCCCGTGTGCCTG-1-2	E12_5	E12_5	IP	IP
CCTTCCCGTTAGTGGG-1-2	E12_5	E12_5	Migrating_Neuron	Migrating_Neuron
CCTTCCCTCCAGTAGT-1-2	E12_5	E12_5	Migrating_Neuron	Migrating_Neuron
CCTTCCCTCGCGCCAA-1-2	E12_5	E12_5	AP	AP
CCTTCGAAGGCGCTCT-1-2	E12_5	E12_5	AP	AP
CCTTCGACAAGCCATT-1-2	E12_5	E12_5	AP	AP
CCTTCGACAGACGCAA-1-2	E12_5	E12_5	IP	IP
CCTTCGACAGGGCATA-1-2	E12_5	E12_5	IP	IP
CCTTCGATCACGAAGG-1-2	E12_5	E12_5	IP	IP
CCTTTCTAGATCTGAA-1-2	E12_5	E12_5	AP	AP
CCTTTCTAGATGTCGG-1-2	E12_5	E12_5	AP	AP
CCTTTCTAGCCACGTC-1-2	E12_5	E12_5	IP	IP
CCTTTCTCAGATGGGT-1-2	E12_5	E12_5	AP	AP
CCTTTCTCAGGTCTCG-1-2	E12_5	E12_5	AP	AP
CGAACATCAAAGTCAA-1-2	E12_5	E12_5	IP	IP
CGAACATCACTTAACG-1-2	E12_5	E12_5	AP	AP
CGAACATCAGATCCAT-1-2	E12_5	E12_5	AP	AP
CGAACATGTTACGGAG-1-2	E12_5	E12_5	AP	AP
CGAACATTCACCGTAA-1-2	E12_5	E12_5	AP	AP
CGAACATTCCACGTGG-1-2	E12_5	E12_5	IP	IP
CGAACATTCGGTGTCG-1-2	E12_5	E12_5	AP	AP
CGAATGTCAGCGTTCG-1-2	E12_5	E12_5	AP	AP
CGAATGTCAGCTCGCA-1-2	E12_5	E12_5	AP	AP
CGAATGTGTCTCTTAT-1-2	E12_5	E12_5	IP	IP
CGAATGTTCATTATCC-1-2	E12_5	E12_5	IP	IP
CGAATGTTCTCTGCTG-1-2	E12_5	E12_5	AP	AP
CGACCTTCAGAGCCAA-1-2	E12_5	E12_5	AP	AP
CGACCTTCAGCGATCC-1-2	E12_5	E12_5	IP	IP
CGACCTTGTCAATGTC-1-2	E12_5	E12_5	AP	AP
CGACCTTGTGCGAAAC-1-2	E12_5	E12_5	AP	AP
CGACCTTTCGGCCGAT-1-2	E12_5	E12_5	IP	IP
CGACTTCAGAGGGCTT-1-2	E12_5	E12_5	IP	IP
CGACTTCCAACTGGCC-1-2	E12_5	E12_5	IP	IP
CGACTTCGTAGCTAAA-1-2	E12_5	E12_5	AP	AP
CGACTTCGTCAATACC-1-2	E12_5	E12_5	IP	IP
CGACTTCTCAACCAAC-1-2	E12_5	E12_5	AP	AP
CGACTTCTCACGCGGT-1-2	E12_5	E12_5	IP	IP
CGAGAAGAGAATTGTG-1-2	E12_5	E12_5	IP	IP
CGAGAAGAGAGTTGGC-1-2	E12_5	E12_5	AP	AP
CGAGAAGCAAGGACAC-1-2	E12_5	E12_5	AP	AP
CGAGAAGCACCATGTA-1-2	E12_5	E12_5	AP	AP
CGAGAAGGTAAGTAGT-1-2	E12_5	E12_5	IP	IP
CGAGAAGGTCAAGCGA-1-2	E12_5	E12_5	AP	AP
CGAGAAGGTCTTCGTC-1-2	E12_5	E12_5	AP	AP
CGAGAAGGTGCTAGCC-1-2	E12_5	E12_5	AP	AP
CGAGAAGTCAACTCTT-1-2	E12_5	E12_5	AP	AP
CGAGAAGTCTGACCTC-1-2	E12_5	E12_5	IP	IP
CGAGCACAGAATGTTG-1-2	E12_5	E12_5	IP	IP
CGAGCACCAAGCTGGA-1-2	E12_5	E12_5	IP	IP
CGAGCACGTGCAGTAG-1-2	E12_5	E12_5	AP	AP
CGAGCACTCCGTTGTC-1-2	E12_5	E12_5	IP	IP
CGAGCCAAGAAGCCCA-1-2	E12_5	E12_5	IP	IP
CGAGCCAAGTATTGGA-1-2	E12_5	E12_5	IP	IP
CGAGCCACAGCATGAG-1-2	E12_5	E12_5	IP	IP
CGAGCCACAGGTGCCT-1-2	E12_5	E12_5	IP	IP
CGAGCCAGTGGTGTAG-1-2	E12_5	E12_5	AP	AP
CGAGCCATCAGGATCT-1-2	E12_5	E12_5	AP	AP
CGAGCCATCGCCTGAG-1-2	E12_5	E12_5	IP	IP
CGATCGGCATACGCTA-1-2	E12_5	E12_5	AP	AP
CGATCGGTCGGCATCG-1-2	E12_5	E12_5	AP	AP
CGATCGGTCTATGTGG-1-2	E12_5	E12_5	IP	IP
CGATCGGTCTGCGTAA-1-2	E12_5	E12_5	AP	AP
CGATGGCAGATAGTCA-1-2	E12_5	E12_5	AP	AP
CGATGTACAATGGTCT-1-2	E12_5	E12_5	IP	IP
CGATTGACACCCTATC-1-2	E12_5	E12_5	AP	AP
CGATTGAGTTCTGAAC-1-2	E12_5	E12_5	IP	IP
CGCCAAGAGTTAACGA-1-2	E12_5	E12_5	IP	IP
CGCCAAGCAAGCCCAC-1-2	E12_5	E12_5	IP	IP
CGCCAAGCAAGCGAGT-1-2	E12_5	E12_5	AP	AP
CGCGGTAAGCCAGAAC-1-2	E12_5	E12_5	IP	IP
CGCGGTAAGCCAGTTT-1-2	E12_5	E12_5	IP	IP
CGCGGTAAGTTACGGG-1-2	E12_5	E12_5	AP	AP
CGCGGTAGTCCCTTGT-1-2	E12_5	E12_5	AP	AP
CGCGGTAGTGGTGTAG-1-2	E12_5	E12_5	AP	AP
CGCGTTTAGACTGTAA-1-2	E12_5	E12_5	IP	IP
CGCGTTTAGATGCCAG-1-2	E12_5	E12_5	IP	IP
CGCGTTTCAGGGTTAG-1-2	E12_5	E12_5	AP	AP
CGCGTTTTCCAAACTG-1-2	E12_5	E12_5	AP	AP
CGCGTTTTCTGGGCCA-1-2	E12_5	E12_5	AP	AP
CGCTATCAGCGTAGTG-1-2	E12_5	E12_5	AP	AP
CGCTATCAGTTTAGGA-1-2	E12_5	E12_5	IP	IP
CGCTATCCAGGGAGAG-1-2	E12_5	E12_5	AP	AP
CGCTATCCATCCGCGA-1-2	E12_5	E12_5	IP	IP
CGCTATCCATGTAAGA-1-2	E12_5	E12_5	AP	AP
CGCTATCGTCGACTGC-1-2	E12_5	E12_5	IP	IP
CGCTATCTCGTTTAGG-1-2	E12_5	E12_5	IP	IP
CGCTGGAAGACTGGGT-1-2	E12_5	E12_5	IP	IP
CGCTGGAGTCTGATTG-1-2	E12_5	E12_5	AP	AP
CGCTGGATCGAGAACG-1-2	E12_5	E12_5	IP	IP
CGCTTCAAGAATTCCC-1-2	E12_5	E12_5	AP	AP
CGCTTCAGTCGCTTTC-1-2	E12_5	E12_5	IP	IP
CGCTTCAGTGGACGAT-1-2	E12_5	E12_5	IP	IP
CGCTTCATCTCTTGAT-1-2	E12_5	E12_5	AP	AP
CGGACACAGCGATAGC-1-2	E12_5	E12_5	AP	AP
CGGACACAGGATCGCA-1-2	E12_5	E12_5	AP	AP
CGGACACGTAAGGATT-1-2	E12_5	E12_5	IP	IP
CGGACACTCTGCCAGG-1-2	E12_5	E12_5	IP	IP
CGGACGTAGAAACCAT-1-2	E12_5	E12_5	AP	AP
CGGACGTAGCCCAATT-1-2	E12_5	E12_5	AP	AP
CGGACGTCACTATCTT-1-2	E12_5	E12_5	AP	AP
CGGACGTTCAGGATCT-1-2	E12_5	E12_5	IP	IP
CGGACTGAGCTACCGC-1-2	E12_5	E12_5	IP	IP
CGGACTGCAGATGGCA-1-2	E12_5	E12_5	IP	IP
CGGACTGTCCACGCAG-1-2	E12_5	E12_5	AP	AP
CGGAGCTAGTGGTCCC-1-2	E12_5	E12_5	AP	AP
CGGAGCTCACGTCAGC-1-2	E12_5	E12_5	IP	IP
CGGAGCTCAGCTTAAC-1-2	E12_5	E12_5	AP	AP
CGGAGCTGTTGATTGC-1-2	E12_5	E12_5	AP	AP
CGGAGTCCAGGTTTCA-1-2	E12_5	E12_5	IP	IP
CGGAGTCGTCTAGGTT-1-2	E12_5	E12_5	IP	IP
CGGAGTCTCGTACGGC-1-2	E12_5	E12_5	AP	AP
CGGAGTCTCGTTTAGG-1-2	E12_5	E12_5	IP	IP
CGGCTAGCAACACGCC-1-2	E12_5	E12_5	AP	AP
CGGCTAGGTGCGGTAA-1-2	E12_5	E12_5	AP	AP
CGGGTCAAGAGTCTGG-1-2	E12_5	E12_5	AP	AP
CGGGTCAAGGTGTGGT-1-2	E12_5	E12_5	IP	IP
CGGGTCAAGTCCCACG-1-2	E12_5	E12_5	AP	AP
CGGGTCACACAAGACG-1-2	E12_5	E12_5	IP	IP
CGGGTCACACAGACAG-1-2	E12_5	E12_5	AP	AP
CGGGTCAGTTACGCGC-1-2	E12_5	E12_5	AP	AP
CGGGTCATCTGTCTCG-1-2	E12_5	E12_5	IP	IP
CGGTTAACACGGTAAG-1-2	E12_5	E12_5	IP	IP
CGGTTAAGTTGACGTT-1-2	E12_5	E12_5	AP	AP
CGGTTAATCCGCTGTT-1-2	E12_5	E12_5	IP	IP
CGGTTAATCCTCCTAG-1-2	E12_5	E12_5	IP	IP
CGGTTAATCTTCATGT-1-2	E12_5	E12_5	AP	AP
CGTAGCGAGAGGTTGC-1-2	E12_5	E12_5	IP	IP
CGTAGCGGTCAAAGAT-1-2	E12_5	E12_5	AP	AP
CGTAGCGGTCTGATCA-1-2	E12_5	E12_5	AP	AP
CGTAGCGGTGTAACGG-1-2	E12_5	E12_5	IP	IP
CGTAGCGGTGTCCTCT-1-2	E12_5	E12_5	AP	AP
CGTAGCGGTGTTTGTG-1-2	E12_5	E12_5	IP	IP
CGTAGCGTCAAGGCTT-1-2	E12_5	E12_5	IP	IP
CGTAGCGTCCATGCTC-1-2	E12_5	E12_5	AP	AP
CGTAGCGTCTCAAACG-1-2	E12_5	E12_5	AP	AP
CGTAGGCAGGAACTGC-1-2	E12_5	E12_5	AP	AP
CGTAGGCCAGTGGGAT-1-2	E12_5	E12_5	AP	AP
CGTAGGCGTCGAACAG-1-2	E12_5	E12_5	AP	AP
CGTAGGCGTTAGTGGG-1-2	E12_5	E12_5	IP	IP
CGTAGGCTCGAATGGG-1-2	E12_5	E12_5	IP	IP
CGTCACTAGCTGTTCA-1-2	E12_5	E12_5	IP	IP
CGTCACTCACAGACAG-1-2	E12_5	E12_5	IP	IP
CGTCACTCATGGGAAC-1-2	E12_5	E12_5	IP	IP
CGTCACTGTAGGAGTC-1-2	E12_5	E12_5	AP	AP
CGTCACTGTTCCAACA-1-2	E12_5	E12_5	IP	IP
CGTCACTGTTCTGGTA-1-2	E12_5	E12_5	IP	IP
CGTCAGGAGAAGAAGC-1-2	E12_5	E12_5	IP	IP
CGTCAGGAGGATGGTC-1-2	E12_5	E12_5	AP	AP
CGTCAGGAGGTGCAAC-1-2	E12_5	E12_5	AP	AP
CGTCAGGCACTGTTAG-1-2	E12_5	E12_5	IP	IP
CGTCAGGCAGGACGTA-1-2	E12_5	E12_5	IP	IP
CGTCAGGGTAGCGCAA-1-2	E12_5	E12_5	AP	AP
CGTCAGGGTCGTTGTA-1-2	E12_5	E12_5	IP	IP
CGTCCATAGACTGTAA-1-2	E12_5	E12_5	IP	IP
CGTCCATAGCTGGAAC-1-2	E12_5	E12_5	AP	AP
CGTCCATAGTACCGGA-1-2	E12_5	E12_5	AP	AP
CGTCCATCAGCTTCGG-1-2	E12_5	E12_5	AP	AP
CGTCCATCAGGTCGTC-1-2	E12_5	E12_5	AP	AP
CGTCCATTCGTACCGG-1-2	E12_5	E12_5	AP	AP
CGTCTACAGCCACGCT-1-2	E12_5	E12_5	IP	IP
CGTCTACCAAGGCTCC-1-2	E12_5	E12_5	IP	IP
CGTCTACCACCGGAAA-1-2	E12_5	E12_5	AP	AP
CGTCTACCAGGTCGTC-1-2	E12_5	E12_5	IP	IP
CGTCTACCAGTGGAGT-1-2	E12_5	E12_5	IP	IP
CGTCTACGTAGGCATG-1-2	E12_5	E12_5	IP	IP
CGTCTACGTCGGATCC-1-2	E12_5	E12_5	IP	IP
CGTCTACGTTCGTGAT-1-2	E12_5	E12_5	IP	IP
CGTCTACTCGCATGAT-1-2	E12_5	E12_5	AP	AP
CGTCTACTCGGGAGTA-1-2	E12_5	E12_5	IP	IP
CGTCTACTCTAACCGA-1-2	E12_5	E12_5	SCPN	CorFu_Neuron
CGTGAGCAGCACCGTC-1-2	E12_5	E12_5	AP	AP
CGTGAGCAGCTACCTA-1-2	E12_5	E12_5	AP	AP
CGTGAGCCAGCTATTG-1-2	E12_5	E12_5	IP	IP
CGTGAGCGTCTTGTCC-1-2	E12_5	E12_5	IP	IP
CGTGAGCGTGAGTATA-1-2	E12_5	E12_5	IP	IP
CGTGAGCGTGCGCTTG-1-2	E12_5	E12_5	AP	AP
CGTGAGCTCCAAGCCG-1-2	E12_5	E12_5	IP	IP
CGTGAGCTCGCCTGAG-1-2	E12_5	E12_5	AP	AP
CGTGTAAAGAACTGTA-1-2	E12_5	E12_5	IP	IP
CGTGTAACAGACGCAA-1-2	E12_5	E12_5	IP	IP
CGTGTAACATGTAGTC-1-2	E12_5	E12_5	IP	IP
CGTGTAAGTTCCTCCA-1-2	E12_5	E12_5	AP	AP
CGTGTCTAGAAGCCCA-1-2	E12_5	E12_5	AP	AP
CGTGTCTAGTGTACGG-1-2	E12_5	E12_5	AP	AP
CGTGTCTCAATGTAAG-1-2	E12_5	E12_5	IP	IP
CGTGTCTCACACCGCA-1-2	E12_5	E12_5	AP	AP
CGTGTCTGTTCGTTGA-1-2	E12_5	E12_5	AP	AP
CGTGTCTTCACCTCGT-1-2	E12_5	E12_5	IP	IP
CGTTAGAAGGACAGCT-1-2	E12_5	E12_5	AP	AP
CGTTAGAAGTCGTTTG-1-2	E12_5	E12_5	AP	AP
CGTTAGATCACTCTTA-1-2	E12_5	E12_5	IP	IP
CGTTCTGAGTCTCCTC-1-2	E12_5	E12_5	AP	AP
CGTTCTGAGTGCTGCC-1-2	E12_5	E12_5	IP	IP
CGTTCTGCAGCCAGAA-1-2	E12_5	E12_5	IP	IP
CGTTCTGGTCCGTTAA-1-2	E12_5	E12_5	IP	IP
CGTTGGGCAGTAACGG-1-2	E12_5	E12_5	AP	AP
CTAACTTAGGTGCACA-1-2	E12_5	E12_5	IP	IP
CTAACTTCAAGTAGTA-1-2	E12_5	E12_5	AP	AP
CTAACTTCACATGTGT-1-2	E12_5	E12_5	IP	IP
CTAACTTCATCCAACA-1-2	E12_5	E12_5	IP	IP
CTAACTTGTGGCAAAC-1-2	E12_5	E12_5	AP	AP
CTAAGACAGAGCCTAG-1-2	E12_5	E12_5	IP	IP
CTAAGACAGCGTAGTG-1-2	E12_5	E12_5	AP	AP
CTAAGACCAAAGAATC-1-2	E12_5	E12_5	IP	IP
CTAAGACCACCGAATT-1-2	E12_5	E12_5	IP	IP
CTAAGACGTAGCGATG-1-2	E12_5	E12_5	AP	AP
CTAAGACTCTGCGACG-1-2	E12_5	E12_5	IP	IP
CTAATGGAGCTGAAAT-1-2	E12_5	E12_5	CThPN	CorFu_Neuron
CTAATGGCATGCCCGA-1-2	E12_5	E12_5	AP	AP
CTAATGGGTAAACACA-1-2	E12_5	E12_5	AP	AP
CTAATGGTCCTACAGA-1-2	E12_5	E12_5	AP	AP
CTAATGGTCTACCTGC-1-2	E12_5	E12_5	AP	AP
CTACACCAGAGAACAG-1-2	E12_5	E12_5	IP	IP
CTACACCAGAGGTTGC-1-2	E12_5	E12_5	AP	AP
CTACACCAGTAGCGGT-1-2	E12_5	E12_5	AP	AP
CTACACCCAACACGCC-1-2	E12_5	E12_5	AP	AP
CTACACCGTACCCAAT-1-2	E12_5	E12_5	IP	IP
CTACACCGTCTCCACT-1-2	E12_5	E12_5	IP	IP
CTACACCGTTGCCTCT-1-2	E12_5	E12_5	IP	IP
CTACATTAGATCGATA-1-2	E12_5	E12_5	AP	AP
CTACATTGTACTTGAC-1-2	E12_5	E12_5	IP	IP
CTACATTGTCCGAGTC-1-2	E12_5	E12_5	IP	IP
CTACATTTCCTAGAAC-1-2	E12_5	E12_5	IP	IP
CTACATTTCCTTAATC-1-2	E12_5	E12_5	AP	AP
CTACATTTCGCCAAAT-1-2	E12_5	E12_5	AP	AP
CTACATTTCTGTCTAT-1-2	E12_5	E12_5	AP	AP
CTACCCACAGCTCCGA-1-2	E12_5	E12_5	AP	AP
CTACCCACAGGCTGAA-1-2	E12_5	E12_5	IP	IP
CTACCCACATATGAGA-1-2	E12_5	E12_5	IP	IP
CTACCCAGTAAACACA-1-2	E12_5	E12_5	IP	IP
CTACCCAGTAGCTCCG-1-2	E12_5	E12_5	IP	IP
CTACCCAGTCAACATC-1-2	E12_5	E12_5	AP	AP
CTACCCAGTTTGTTGG-1-2	E12_5	E12_5	AP	AP
CTACCCATCTTACCTA-1-2	E12_5	E12_5	AP	AP
CTACGTCAGATCGGGT-1-2	E12_5	E12_5	IP	IP
CTACGTCAGCGATATA-1-2	E12_5	E12_5	IP	IP
CTACGTCCAAGGCTCC-1-2	E12_5	E12_5	AP	AP
CTACGTCTCTTGAGAC-1-2	E12_5	E12_5	IP	IP
CTAGAGTCAAAGTGCG-1-2	E12_5	E12_5	AP	AP
CTAGAGTCACATCCAA-1-2	E12_5	E12_5	IP	IP
CTAGAGTCAGGGTACA-1-2	E12_5	E12_5	IP	IP
CTAGAGTGTTGTTTGG-1-2	E12_5	E12_5	IP	IP
CTAGAGTTCAACACCA-1-2	E12_5	E12_5	AP	AP
CTAGAGTTCCACGCAG-1-2	E12_5	E12_5	IP	IP
CTAGCCTCAGTTCCCT-1-2	E12_5	E12_5	AP	AP
CTAGCCTGTCTCCATC-1-2	E12_5	E12_5	IP	IP
CTAGCCTTCAGCTCGG-1-2	E12_5	E12_5	AP	AP
CTAGCCTTCATCTGCC-1-2	E12_5	E12_5	AP	AP
CTAGCCTTCGGTTAAC-1-2	E12_5	E12_5	IP	IP
CTAGTGACACCGTTGG-1-2	E12_5	E12_5	AP	AP
CTAGTGAGTAAGTTCC-1-2	E12_5	E12_5	IP	IP
CTAGTGAGTAGAGGAA-1-2	E12_5	E12_5	IP	IP
CTAGTGAGTCGTTGTA-1-2	E12_5	E12_5	IP	IP
CTAGTGAGTCTGGAGA-1-2	E12_5	E12_5	AP	AP
CTAGTGATCTTGTACT-1-2	E12_5	E12_5	IP	IP
CTCACACCAGGTCGTC-1-2	E12_5	E12_5	IP	IP
CTCAGAAAGCGTTGCC-1-2	E12_5	E12_5	AP	AP
CTCAGAACAGGAATCG-1-2	E12_5	E12_5	IP	IP
CTCAGAATCGGCTTGG-1-2	E12_5	E12_5	IP	IP
CTCATTAAGTCTCGGC-1-2	E12_5	E12_5	AP	AP
CTCATTAGTCTAGTGT-1-2	E12_5	E12_5	AP	AP
CTCATTAGTTAAAGAC-1-2	E12_5	E12_5	AP	AP
CTCATTAGTTGATTCG-1-2	E12_5	E12_5	IP	IP
CTCCTAGCAAGCTGAG-1-2	E12_5	E12_5	AP	AP
CTCCTAGGTAGCTTGT-1-2	E12_5	E12_5	IP	IP
CTCCTAGGTCTAACGT-1-2	E12_5	E12_5	AP	AP
CTCCTAGGTGAGGCTA-1-2	E12_5	E12_5	IP	IP
CTCCTAGGTGGGTCAA-1-2	E12_5	E12_5	AP	AP
CTCCTAGGTGTCAATC-1-2	E12_5	E12_5	AP	AP
CTCCTAGTCCAAAGTC-1-2	E12_5	E12_5	IP	IP
CTCCTAGTCGGAAACG-1-2	E12_5	E12_5	AP	AP
CTCGAAAAGCTAAACA-1-2	E12_5	E12_5	AP	AP
CTCGAAAGTTCGGCAC-1-2	E12_5	E12_5	IP	IP
CTCGAAATCCGATATG-1-2	E12_5	E12_5	IP	IP
CTCGAAATCTAGCACA-1-2	E12_5	E12_5	AP	AP
CTCGAAATCTGGAGCC-1-2	E12_5	E12_5	AP	AP
CTCGAAATCTGGTTCC-1-2	E12_5	E12_5	AP	AP
CTCGAGGAGAGTGACC-1-2	E12_5	E12_5	IP	IP
CTCGAGGCACTAAGTC-1-2	E12_5	E12_5	IP	IP
CTCGAGGCATGCGCAC-1-2	E12_5	E12_5	IP	IP
CTCGAGGGTTCCGGCA-1-2	E12_5	E12_5	AP	AP
CTCGAGGTCTGAGGGA-1-2	E12_5	E12_5	IP	IP
CTCGGAGAGACTTTCG-1-2	E12_5	E12_5	AP	AP
CTCGGAGTCAGAGGTG-1-2	E12_5	E12_5	IP	IP
CTCGGGAAGCGATATA-1-2	E12_5	E12_5	IP	IP
CTCGGGAAGGCTAGGT-1-2	E12_5	E12_5	IP	IP
CTCGGGACAGGAATCG-1-2	E12_5	E12_5	AP	AP
CTCGGGAGTCGGCACT-1-2	E12_5	E12_5	IP	IP
CTCGGGATCTTCTGGC-1-2	E12_5	E12_5	IP	IP
CTCGTACGTTTGACAC-1-2	E12_5	E12_5	IP	IP
CTCGTACTCGATGAGG-1-2	E12_5	E12_5	IP	IP
CTCGTACTCTTAACCT-1-2	E12_5	E12_5	AP	AP
CTCGTCAAGAAGGTTT-1-2	E12_5	E12_5	IP	IP
CTCGTCACAAACAACA-1-2	E12_5	E12_5	IP	IP
CTCGTCACATCTACGA-1-2	E12_5	E12_5	AP	AP
CTCGTCAGTTCCATGA-1-2	E12_5	E12_5	IP	IP
CTCTAATAGACAAGCC-1-2	E12_5	E12_5	IP	IP
CTCTAATAGGAATTAC-1-2	E12_5	E12_5	AP	AP
CTCTAATCAGAGCCAA-1-2	E12_5	E12_5	AP	AP
CTCTAATGTCCCTACT-1-2	E12_5	E12_5	AP	AP
CTCTACGAGGACATTA-1-2	E12_5	E12_5	AP	AP
CTCTACGAGTGGCACA-1-2	E12_5	E12_5	IP	IP
CTCTACGCACTTAACG-1-2	E12_5	E12_5	IP	IP
CTCTACGCATATACGC-1-2	E12_5	E12_5	IP	IP
CTCTACGCATTGCGGC-1-2	E12_5	E12_5	IP	IP
CTCTACGGTGGACGAT-1-2	E12_5	E12_5	AP	AP
CTCTACGGTTGGGACA-1-2	E12_5	E12_5	AP	AP
CTCTACGTCGCCCTTA-1-2	E12_5	E12_5	AP	AP
CTCTGGTCAGTGAGTG-1-2	E12_5	E12_5	AP	AP
CTCTGGTGTAAATGAC-1-2	E12_5	E12_5	IP	IP
CTCTGGTGTGATGTGG-1-2	E12_5	E12_5	AP	AP
CTCTGGTGTTCGCTAA-1-2	E12_5	E12_5	IP	IP
CTCTGGTTCCTCCTAG-1-2	E12_5	E12_5	AP	AP
CTCTGGTTCTTGGGTA-1-2	E12_5	E12_5	Migrating_Neuron	Migrating_Neuron
CTGAAACAGTGACATA-1-2	E12_5	E12_5	AP	AP
CTGAAACAGTGTCTCA-1-2	E12_5	E12_5	AP	AP
CTGAAACCAGCATGAG-1-2	E12_5	E12_5	IP	IP
CTGAAACTCCCTAATT-1-2	E12_5	E12_5	AP	AP
CTGAAACTCTTACCGC-1-2	E12_5	E12_5	IP	IP
CTGAAGTAGAAGGTGA-1-2	E12_5	E12_5	IP	IP
CTGAAGTAGCTTCGCG-1-2	E12_5	E12_5	AP	AP
CTGAAGTAGTTAGGTA-1-2	E12_5	E12_5	AP	AP
CTGATAGAGCGGCTTC-1-2	E12_5	E12_5	AP	AP
CTGATAGAGGTAGCCA-1-2	E12_5	E12_5	AP	AP
CTGATAGAGTTCGCGC-1-2	E12_5	E12_5	AP	AP
CTGATAGCAAGTCATC-1-2	E12_5	E12_5	AP	AP
CTGATAGCAGCTCGAC-1-2	E12_5	E12_5	AP	AP
CTGATAGCATGATCCA-1-2	E12_5	E12_5	AP	AP
CTGATAGGTCAATACC-1-2	E12_5	E12_5	IP	IP
CTGATAGGTCTCTCGT-1-2	E12_5	E12_5	AP	AP
CTGATAGGTGACGCCT-1-2	E12_5	E12_5	AP	AP
CTGATAGTCATGTGGT-1-2	E12_5	E12_5	AP	AP
CTGATAGTCGGTGTCG-1-2	E12_5	E12_5	IP	IP
CTGATAGTCTAACGGT-1-2	E12_5	E12_5	IP	IP
CTGATCCAGTCTCGGC-1-2	E12_5	E12_5	IP	IP
CTGATCCCATTAGCCA-1-2	E12_5	E12_5	IP	IP
CTGATCCGTCGCTTTC-1-2	E12_5	E12_5	AP	AP
CTGATCCGTGAGGGTT-1-2	E12_5	E12_5	IP	IP
CTGATCCGTTTGCATG-1-2	E12_5	E12_5	AP	AP
CTGCCTAAGATGCGAC-1-2	E12_5	E12_5	AP	AP
CTGCCTAGTAAGAGGA-1-2	E12_5	E12_5	IP	IP
CTGCCTAGTCTCGTTC-1-2	E12_5	E12_5	IP	IP
CTGCCTATCTTCAACT-1-2	E12_5	E12_5	AP	AP
CTGCGGAAGCAATATG-1-2	E12_5	E12_5	IP	IP
CTGCGGACAAATACAG-1-2	E12_5	E12_5	IP	IP
CTGCGGACAATGAATG-1-2	E12_5	E12_5	IP	IP
CTGCGGACAGCTTAAC-1-2	E12_5	E12_5	AP	AP
CTGCGGACATGAACCT-1-2	E12_5	E12_5	AP	AP
CTGCGGAGTACGCTGC-1-2	E12_5	E12_5	AP	AP
CTGCGGAGTCTTCTCG-1-2	E12_5	E12_5	AP	AP
CTGCGGATCCTCAACC-1-2	E12_5	E12_5	IP	IP
CTGGTCTAGACAGAGA-1-2	E12_5	E12_5	AP	AP
CTGGTCTCAGATGGCA-1-2	E12_5	E12_5	IP	IP
CTGGTCTCATGAAGTA-1-2	E12_5	E12_5	IP	IP
CTGGTCTGTATAAACG-1-2	E12_5	E12_5	IP	IP
CTGGTCTGTCGACTGC-1-2	E12_5	E12_5	AP	AP
CTGGTCTTCCACGCAG-1-2	E12_5	E12_5	AP	AP
CTGGTCTTCGATGAGG-1-2	E12_5	E12_5	AP	AP
CTGGTCTTCTGGAGCC-1-2	E12_5	E12_5	AP	AP
CTGTGCTAGAAACGCC-1-2	E12_5	E12_5	AP	AP
CTGTGCTCACCAGATT-1-2	E12_5	E12_5	AP	AP
CTGTTTAAGACGCAAC-1-2	E12_5	E12_5	AP	AP
CTGTTTAAGCTAAGAT-1-2	E12_5	E12_5	AP	AP
CTGTTTATCATGGTCA-1-2	E12_5	E12_5	IP	IP
CTGTTTATCCTTGACC-1-2	E12_5	E12_5	AP	AP
CTTAACTCAAGCCTAT-1-2	E12_5	E12_5	IP	IP
CTTAACTCACTTGGAT-1-2	E12_5	E12_5	AP	AP
CTTACCGCATTCTCAT-1-2	E12_5	E12_5	AP	AP
CTTACCGCATTGGTAC-1-2	E12_5	E12_5	IP	IP
CTTACCGGTCTTTCAT-1-2	E12_5	E12_5	IP	IP
CTTACCGTCACATAGC-1-2	E12_5	E12_5	IP	IP
CTTACCGTCAGCGACC-1-2	E12_5	E12_5	IP	IP
CTTACCGTCGGCGCAT-1-2	E12_5	E12_5	IP	IP
CTTACCGTCGTCCAGG-1-2	E12_5	E12_5	AP	AP
CTTACCGTCTGTCAAG-1-2	E12_5	E12_5	AP	AP
CTTAGGAAGAATTCCC-1-2	E12_5	E12_5	AP	AP
CTTAGGAAGGCTACGA-1-2	E12_5	E12_5	IP	IP
CTTAGGACAACTGCGC-1-2	E12_5	E12_5	AP	AP
CTTAGGACACGAGAGT-1-2	E12_5	E12_5	AP	AP
CTTAGGACATATGCTG-1-2	E12_5	E12_5	AP	AP
CTTAGGATCAAACCGT-1-2	E12_5	E12_5	IP	IP
CTTAGGATCGGAGGTA-1-2	E12_5	E12_5	AP	AP
CTTAGGATCGTCGTTC-1-2	E12_5	E12_5	AP	AP
CTTCTCTAGAGACGAA-1-2	E12_5	E12_5	IP	IP
CTTCTCTAGGCTAGGT-1-2	E12_5	E12_5	IP	IP
CTTCTCTCATGACGGA-1-2	E12_5	E12_5	IP	IP
CTTCTCTGTATTCGTG-1-2	E12_5	E12_5	IP	IP
CTTCTCTGTCTCATCC-1-2	E12_5	E12_5	AP	AP
CTTCTCTGTGCCTGCA-1-2	E12_5	E12_5	AP	AP
CTTCTCTTCCTAGGGC-1-2	E12_5	E12_5	IP	IP
CTTGGCTAGGCATTGG-1-2	E12_5	E12_5	IP	IP
CTTGGCTAGTACACCT-1-2	E12_5	E12_5	IP	IP
CTTGGCTAGTATCGAA-1-2	E12_5	E12_5	IP	IP
CTTGGCTAGTCGTACT-1-2	E12_5	E12_5	AP	AP
CTTGGCTGTTCGGCAC-1-2	E12_5	E12_5	AP	AP
CTTGGCTTCACCGGGT-1-2	E12_5	E12_5	AP	AP
CTTTGCGAGCGGATCA-1-2	E12_5	E12_5	IP	IP
CTTTGCGAGTTTCCTT-1-2	E12_5	E12_5	AP	AP
CTTTGCGCAAAGCGGT-1-2	E12_5	E12_5	AP	AP
CTTTGCGCACAGACAG-1-2	E12_5	E12_5	IP	IP
CTTTGCGCACGAAAGC-1-2	E12_5	E12_5	AP	AP
CTTTGCGCAGACGCCT-1-2	E12_5	E12_5	IP	IP
CTTTGCGGTATCGCAT-1-2	E12_5	E12_5	IP	IP
CTTTGCGTCGTTTGCC-1-2	E12_5	E12_5	IP	IP
GAAACTCAGTGGAGTC-1-2	E12_5	E12_5	AP	AP
GAAACTCCATATGGTC-1-2	E12_5	E12_5	IP	IP
GAAACTCGTGGGTCAA-1-2	E12_5	E12_5	AP	AP
GAAACTCTCCGAATGT-1-2	E12_5	E12_5	AP	AP
GAAACTCTCTTTCCTC-1-2	E12_5	E12_5	IP	IP
GAAATGAAGCACAGGT-1-2	E12_5	E12_5	IP	IP
GAAATGAAGTACGCGA-1-2	E12_5	E12_5	AP	AP
GAAATGACACATAACC-1-2	E12_5	E12_5	AP	AP
GAAATGACACCATGTA-1-2	E12_5	E12_5	IP	IP
GAAATGATCTCCAACC-1-2	E12_5	E12_5	AP	AP
GAAATGATCTCCTATA-1-2	E12_5	E12_5	IP	IP
GAACATCCAAAGCAAT-1-2	E12_5	E12_5	IP	IP
GAACATCTCAAACGGG-1-2	E12_5	E12_5	IP	IP
GAACATCTCCTGCTTG-1-2	E12_5	E12_5	IP	IP
GAACATCTCGGAAACG-1-2	E12_5	E12_5	IP	IP
GAACATCTCTACTATC-1-2	E12_5	E12_5	IP	IP
GAACCTAAGACCCACC-1-2	E12_5	E12_5	AP	AP
GAACCTACACTTCTGC-1-2	E12_5	E12_5	IP	IP
GAACCTACAGCCTATA-1-2	E12_5	E12_5	AP	AP
GAACCTAGTCAAAGCG-1-2	E12_5	E12_5	IP	IP
GAACCTATCCAGATCA-1-2	E12_5	E12_5	AP	AP
GAACCTATCTCGTTTA-1-2	E12_5	E12_5	AP	AP
GAACGGACAAGGGTCA-1-2	E12_5	E12_5	AP	AP
GAACGGAGTATTCTCT-1-2	E12_5	E12_5	IP	IP
GAACGGAGTCGGGTCT-1-2	E12_5	E12_5	AP	AP
GAACGGATCAAGCCTA-1-2	E12_5	E12_5	IP	IP
GAACGGATCGGAAATA-1-2	E12_5	E12_5	AP	AP
GAACGGATCTTATCTG-1-2	E12_5	E12_5	IP	IP
GAAGCAGAGGCCCTCA-1-2	E12_5	E12_5	AP	AP
GAAGCAGAGTAGGCCA-1-2	E12_5	E12_5	IP	IP
GAAGCAGCAGATGGGT-1-2	E12_5	E12_5	IP	IP
GAAGCAGGTAGCGATG-1-2	E12_5	E12_5	IP	IP
GAAGCAGGTGAGGGAG-1-2	E12_5	E12_5	AP	AP
GAAGCAGTCCGCGCAA-1-2	E12_5	E12_5	AP	AP
GAATAAGAGGATCGCA-1-2	E12_5	E12_5	IP	IP
GAATAAGAGTTCGCGC-1-2	E12_5	E12_5	AP	AP
GAATAAGCACAAGACG-1-2	E12_5	E12_5	AP	AP
GAATAAGCAGTAACGG-1-2	E12_5	E12_5	IP	IP
GAATAAGGTGCGGTAA-1-2	E12_5	E12_5	IP	IP
GAATGAACACGAGGTA-1-2	E12_5	E12_5	IP	IP
GAATGAACAGTCACTA-1-2	E12_5	E12_5	IP	IP
GAATGAAGTACAGTTC-1-2	E12_5	E12_5	AP	AP
GAATGAAGTCAATGTC-1-2	E12_5	E12_5	AP	AP
GAATGAAGTGTGCCTG-1-2	E12_5	E12_5	IP	IP
GACACGCAGGAGCGTT-1-2	E12_5	E12_5	IP	IP
GACACGCGTTCTGTTT-1-2	E12_5	E12_5	IP	IP
GACACGCTCCCAGGTG-1-2	E12_5	E12_5	IP	IP
GACAGAGAGATCTGCT-1-2	E12_5	E12_5	IP	IP
GACAGAGAGCCAACAG-1-2	E12_5	E12_5	IP	IP
GACAGAGAGGTACTCT-1-2	E12_5	E12_5	IP	IP
GACAGAGAGTACGACG-1-2	E12_5	E12_5	IP	IP
GACAGAGAGTAGCGGT-1-2	E12_5	E12_5	IP	IP
GACAGAGCACCGAAAG-1-2	E12_5	E12_5	AP	AP
GACAGAGTCGTTTATC-1-2	E12_5	E12_5	AP	AP
GACCAATAGTTGTAGA-1-2	E12_5	E12_5	IP	IP
GACCAATCAGGTGCCT-1-2	E12_5	E12_5	IP	IP
GACCAATGTAAACACA-1-2	E12_5	E12_5	IP	IP
GACCAATGTTCAGGCC-1-2	E12_5	E12_5	IP	IP
GACCTGGAGTGACATA-1-2	E12_5	E12_5	IP	IP
GACCTGGCAGTCACTA-1-2	E12_5	E12_5	IP	IP
GACCTGGGTGACAAAT-1-2	E12_5	E12_5	IP	IP
GACCTGGTCAGGATCT-1-2	E12_5	E12_5	IP	IP
GACCTGGTCCTCAATT-1-2	E12_5	E12_5	IP	IP
GACGCGTAGACCCACC-1-2	E12_5	E12_5	AP	AP
GACGCGTAGGATGGAA-1-2	E12_5	E12_5	IP	IP
GACGCGTAGTGCAAGC-1-2	E12_5	E12_5	AP	AP
GACGCGTCAAAGGCGT-1-2	E12_5	E12_5	IP	IP
GACGCGTCATTTGCCC-1-2	E12_5	E12_5	IP	IP
GACGCGTGTACCCAAT-1-2	E12_5	E12_5	AP	AP
GACGCGTGTATGAATG-1-2	E12_5	E12_5	AP	AP
GACGCGTGTATTCGTG-1-2	E12_5	E12_5	AP	AP
GACGCGTGTCGTGGCT-1-2	E12_5	E12_5	AP	AP
GACGCGTGTGTCTGAT-1-2	E12_5	E12_5	IP	IP
GACGCGTGTTGTACAC-1-2	E12_5	E12_5	IP	IP
GACGCGTTCAACTCTT-1-2	E12_5	E12_5	IP	IP
GACGCGTTCCTAGGGC-1-2	E12_5	E12_5	IP	IP
GACGCGTTCTCCGGTT-1-2	E12_5	E12_5	IP	IP
GACGGCTGTTTGACAC-1-2	E12_5	E12_5	AP	AP
GACGGCTTCGCCATAA-1-2	E12_5	E12_5	IP	IP
GACGTGCAGACTTTCG-1-2	E12_5	E12_5	AP	AP
GACGTGCTCGAATGGG-1-2	E12_5	E12_5	AP	AP
GACGTTAAGAATCTCC-1-2	E12_5	E12_5	IP	IP
GACGTTAAGACGACGT-1-2	E12_5	E12_5	AP	AP
GACGTTAAGCAGGTCA-1-2	E12_5	E12_5	IP	IP
GACGTTAAGTTAGCGG-1-2	E12_5	E12_5	IP	IP
GACGTTACAATCTGCA-1-2	E12_5	E12_5	AP	AP
GACGTTACAGCTGTGC-1-2	E12_5	E12_5	AP	AP
GACGTTAGTAGCCTCG-1-2	E12_5	E12_5	AP	AP
GACGTTAGTATATGGA-1-2	E12_5	E12_5	IP	IP
GACGTTAGTCCTAGCG-1-2	E12_5	E12_5	IP	IP
GACGTTATCATTGCGA-1-2	E12_5	E12_5	IP	IP
GACGTTATCCGCATCT-1-2	E12_5	E12_5	IP	IP
GACTAACAGCCACGTC-1-2	E12_5	E12_5	AP	AP
GACTAACAGTTTAGGA-1-2	E12_5	E12_5	IP	IP
GACTAACGTGTGAATA-1-2	E12_5	E12_5	IP	IP
GACTACAAGCTGCAAG-1-2	E12_5	E12_5	IP	IP
GACTACAAGTGCCATT-1-2	E12_5	E12_5	AP	AP
GACTACACACAGGCCT-1-2	E12_5	E12_5	AP	AP
GACTACACACGTCTCT-1-2	E12_5	E12_5	IP	IP
GACTACACAGACTCGC-1-2	E12_5	E12_5	AP	AP
GACTACATCCGCGTTT-1-2	E12_5	E12_5	AP	AP
GACTGCGAGCGAGAAA-1-2	E12_5	E12_5	AP	AP
GACTGCGAGCTAACTC-1-2	E12_5	E12_5	IP	IP
GACTGCGAGCTAGGCA-1-2	E12_5	E12_5	AP	AP
GACTGCGGTCAATACC-1-2	E12_5	E12_5	AP	AP
GACTGCGGTTCAGTAC-1-2	E12_5	E12_5	IP	IP
GACTGCGGTTCCTCCA-1-2	E12_5	E12_5	IP	IP
GACTGCGTCACGCATA-1-2	E12_5	E12_5	IP	IP
GAGCAGAAGCCACCTG-1-2	E12_5	E12_5	AP	AP
GAGCAGACACGCATCG-1-2	E12_5	E12_5	AP	AP
GAGCAGACATCATCCC-1-2	E12_5	E12_5	AP	AP
GAGCAGAGTGATAAGT-1-2	E12_5	E12_5	IP	IP
GAGCAGATCAGCATGT-1-2	E12_5	E12_5	IP	IP
GAGGTGACAAGAAGAG-1-2	E12_5	E12_5	AP	AP
GAGGTGACAAGCGTAG-1-2	E12_5	E12_5	IP	IP
GAGGTGACATAACCTG-1-2	E12_5	E12_5	AP	AP
GAGGTGAGTCCCTTGT-1-2	E12_5	E12_5	IP	IP
GAGGTGATCCGCGTTT-1-2	E12_5	E12_5	AP	AP
GAGGTGATCTCGCTTG-1-2	E12_5	E12_5	IP	IP
GAGTCCGCATTGGTAC-1-2	E12_5	E12_5	AP	AP
GAGTCCGTCGCAAACT-1-2	E12_5	E12_5	AP	AP
GATCAGTAGCTACCTA-1-2	E12_5	E12_5	IP	IP
GATCAGTTCTGCTTGC-1-2	E12_5	E12_5	AP	AP
GATCGATAGCAGCGTA-1-2	E12_5	E12_5	IP	IP
GATCGATAGGCTAGCA-1-2	E12_5	E12_5	AP	AP
GATCGATCAGCCAATT-1-2	E12_5	E12_5	AP	AP
GATCGATGTAAACCTC-1-2	E12_5	E12_5	IP	IP
GATCGATGTCCGAATT-1-2	E12_5	E12_5	AP	AP
GATCGATGTCTAACGT-1-2	E12_5	E12_5	AP	AP
GATCGATGTTTACTCT-1-2	E12_5	E12_5	IP	IP
GATCGATTCAACACCA-1-2	E12_5	E12_5	AP	AP
GATCGATTCTGTCAAG-1-2	E12_5	E12_5	AP	AP
GATCGCGCACTTAACG-1-2	E12_5	E12_5	IP	IP
GATCGCGCAGTCGTGC-1-2	E12_5	E12_5	IP	IP
GATCGCGGTTATCCGA-1-2	E12_5	E12_5	AP	AP
GATCGCGTCTCGTTTA-1-2	E12_5	E12_5	IP	IP
GATCGTAAGATGTGGC-1-2	E12_5	E12_5	AP	AP
GATCGTAAGTCTCCTC-1-2	E12_5	E12_5	AP	AP
GATCGTACACAGGAGT-1-2	E12_5	E12_5	AP	AP
GATCGTATCAAACCAC-1-2	E12_5	E12_5	IP	IP
GATCGTATCGGCTACG-1-2	E12_5	E12_5	IP	IP
GATCTAGCACCCTATC-1-2	E12_5	E12_5	IP	IP
GATCTAGCACGGCCAT-1-2	E12_5	E12_5	IP	IP
GATCTAGCATACAGCT-1-2	E12_5	E12_5	AP	AP
GATCTAGGTAATAGCA-1-2	E12_5	E12_5	AP	AP
GATCTAGGTATAGTAG-1-2	E12_5	E12_5	IP	IP
GATCTAGGTATCACCA-1-2	E12_5	E12_5	AP	AP
GATCTAGTCGAATGGG-1-2	E12_5	E12_5	IP	IP
GATGAAAAGTGCCAGA-1-2	E12_5	E12_5	IP	IP
GATGAAACAATCACAC-1-2	E12_5	E12_5	AP	AP
GATGAAACAGACGTAG-1-2	E12_5	E12_5	IP	IP
GATGAAAGTTCAGACT-1-2	E12_5	E12_5	IP	IP
GATGAGGAGCTGATAA-1-2	E12_5	E12_5	AP	AP
GATGAGGAGGCGCTCT-1-2	E12_5	E12_5	AP	AP
GATGAGGCACTGTCGG-1-2	E12_5	E12_5	AP	AP
GATGAGGGTAAGTGTA-1-2	E12_5	E12_5	AP	AP
GATGAGGGTCCCTTGT-1-2	E12_5	E12_5	IP	IP
GATGAGGGTCGGATCC-1-2	E12_5	E12_5	IP	IP
GATGAGGGTTCCTCCA-1-2	E12_5	E12_5	AP	AP
GATGAGGTCATCGGAT-1-2	E12_5	E12_5	AP	AP
GATGAGGTCGGATGGA-1-2	E12_5	E12_5	AP	AP
GATGAGGTCGTTACAG-1-2	E12_5	E12_5	AP	AP
GATGAGGTCTGTCAAG-1-2	E12_5	E12_5	IP	IP
GATGCTAAGAACTCGG-1-2	E12_5	E12_5	AP	AP
GATGCTAAGAGTCGGT-1-2	E12_5	E12_5	AP	AP
GATGCTAAGATAGCAT-1-2	E12_5	E12_5	IP	IP
GATGCTACACGAAATA-1-2	E12_5	E12_5	AP	AP
GATGCTAGTGTTGGGA-1-2	E12_5	E12_5	IP	IP
GATGCTAGTTCGTTGA-1-2	E12_5	E12_5	AP	AP
GATTCAGCAGATCGGA-1-2	E12_5	E12_5	AP	AP
GATTCAGCATCCGTGG-1-2	E12_5	E12_5	AP	AP
GATTCAGGTAAAGTCA-1-2	E12_5	E12_5	AP	AP
GATTCAGGTGCAACGA-1-2	E12_5	E12_5	IP	IP
GATTCAGGTGTTCTTT-1-2	E12_5	E12_5	AP	AP
GATTCAGGTTGTGGCC-1-2	E12_5	E12_5	AP	AP
GATTCAGTCTTTAGTC-1-2	E12_5	E12_5	IP	IP
GCAAACTAGAGGGCTT-1-2	E12_5	E12_5	AP	AP
GCAAACTCACAGCCCA-1-2	E12_5	E12_5	IP	IP
GCAAACTCAGGCTGAA-1-2	E12_5	E12_5	IP	IP
GCAAACTCATGACGGA-1-2	E12_5	E12_5	IP	IP
GCAAACTGTCTTGATG-1-2	E12_5	E12_5	IP	IP
GCAAACTGTTGGTTTG-1-2	E12_5	E12_5	AP	AP
GCAAACTTCCGATATG-1-2	E12_5	E12_5	IP	IP
GCAATCAAGACTTGAA-1-2	E12_5	E12_5	Migrating_Neuron	Migrating_Neuron
GCAATCAAGGCATTGG-1-2	E12_5	E12_5	AP	AP
GCAATCACAATCACAC-1-2	E12_5	E12_5	AP	AP
GCAATCACAATGAAAC-1-2	E12_5	E12_5	IP	IP
GCAATCACACTTCTGC-1-2	E12_5	E12_5	IP	IP
GCAATCAGTCGCATAT-1-2	E12_5	E12_5	AP	AP
GCACATAAGTCCGGTC-1-2	E12_5	E12_5	AP	AP
GCACATAAGTGAACAT-1-2	E12_5	E12_5	AP	AP
GCACATACAGCATACT-1-2	E12_5	E12_5	AP	AP
GCACATAGTAGTAGTA-1-2	E12_5	E12_5	IP	IP
GCACATATCCCTCTTT-1-2	E12_5	E12_5	AP	AP
GCACTCTCAATAGCAA-1-2	E12_5	E12_5	IP	IP
GCACTCTCATGCCTTC-1-2	E12_5	E12_5	AP	AP
GCACTCTGTACCATCA-1-2	E12_5	E12_5	IP	IP
GCACTCTGTCTAGTCA-1-2	E12_5	E12_5	IP	IP
GCAGCCACACGGCTAC-1-2	E12_5	E12_5	Migrating_Neuron	Migrating_Neuron
GCAGCCACACGGTGTC-1-2	E12_5	E12_5	IP	IP
GCAGCCACATATGAGA-1-2	E12_5	E12_5	IP	IP
GCAGCCACATCACGTA-1-2	E12_5	E12_5	AP	AP
GCAGCCAGTTCTGAAC-1-2	E12_5	E12_5	AP	AP
GCAGTTAAGATCGGGT-1-2	E12_5	E12_5	IP	IP
GCAGTTAAGCCCAACC-1-2	E12_5	E12_5	AP	AP
GCAGTTAAGTACGACG-1-2	E12_5	E12_5	IP	IP
GCAGTTAAGTGTACTC-1-2	E12_5	E12_5	AP	AP
GCAGTTACAAGTTAAG-1-2	E12_5	E12_5	IP	IP
GCAGTTATCACCCGAG-1-2	E12_5	E12_5	AP	AP
GCAGTTATCCGGCACA-1-2	E12_5	E12_5	IP	IP
GCAGTTATCTGATACG-1-2	E12_5	E12_5	AP	AP
GCATACAGTCGCATAT-1-2	E12_5	E12_5	AP	AP
GCATACATCACAGTAC-1-2	E12_5	E12_5	AP	AP
GCATGATCACTGTGTA-1-2	E12_5	E12_5	IP	IP
GCATGATCAGGGTACA-1-2	E12_5	E12_5	IP	IP
GCATGATTCCCTAATT-1-2	E12_5	E12_5	IP	IP
GCATGATTCTTGGGTA-1-2	E12_5	E12_5	IP	IP
GCATGCGAGGACTGGT-1-2	E12_5	E12_5	IP	IP
GCATGCGCAGATCCAT-1-2	E12_5	E12_5	AP	AP
GCATGCGTCGCCTGTT-1-2	E12_5	E12_5	AP	AP
GCATGTAAGAGACTAT-1-2	E12_5	E12_5	AP	AP
GCATGTAAGCACCGCT-1-2	E12_5	E12_5	IP	IP
GCATGTAGTGCTTCTC-1-2	E12_5	E12_5	AP	AP
GCATGTATCACCAGGC-1-2	E12_5	E12_5	IP	IP
GCCAAATAGAAACCGC-1-2	E12_5	E12_5	Migrating_Neuron	Migrating_Neuron
GCCAAATCACGCATCG-1-2	E12_5	E12_5	IP	IP
GCCAAATCAGATCTGT-1-2	E12_5	E12_5	AP	AP
GCCAAATGTAGAGCTG-1-2	E12_5	E12_5	AP	AP
GCCAAATGTTAAAGAC-1-2	E12_5	E12_5	AP	AP
GCCAAATGTTACGCGC-1-2	E12_5	E12_5	AP	AP
GCCAAATTCAGTCCCT-1-2	E12_5	E12_5	IP	IP
GCCAAATTCGGCTACG-1-2	E12_5	E12_5	AP	AP
GCCTCTAAGTCTCCTC-1-2	E12_5	E12_5	AP	AP
GCCTCTAGTAAGAGAG-1-2	E12_5	E12_5	AP	AP
GCCTCTATCTTCGAGA-1-2	E12_5	E12_5	IP	IP
GCGACCAAGTTCGATC-1-2	E12_5	E12_5	AP	AP
GCGACCACAATGGTCT-1-2	E12_5	E12_5	IP	IP
GCGACCACAGACGTAG-1-2	E12_5	E12_5	AP	AP
GCGACCAGTAATCGTC-1-2	E12_5	E12_5	AP	AP
GCGACCAGTAGAGCTG-1-2	E12_5	E12_5	AP	AP
GCGACCAGTGGTTTCA-1-2	E12_5	E12_5	AP	AP
GCGACCATCTGAAAGA-1-2	E12_5	E12_5	AP	AP
GCGACCATCTTCGAGA-1-2	E12_5	E12_5	IP	IP
GCGAGAAAGCCGTCGT-1-2	E12_5	E12_5	IP	IP
GCGAGAACACCCATTC-1-2	E12_5	E12_5	AP	AP
GCGAGAACAGTAACGG-1-2	E12_5	E12_5	AP	AP
GCGAGAACATACGCTA-1-2	E12_5	E12_5	IP	IP
GCGAGAATCAACACAC-1-2	E12_5	E12_5	IP	IP
GCGCAACCATCCCACT-1-2	E12_5	E12_5	AP	AP
GCGCAACGTCTTCGTC-1-2	E12_5	E12_5	IP	IP
GCGCAACGTGAGGCTA-1-2	E12_5	E12_5	IP	IP
GCGCAACTCTCTGCTG-1-2	E12_5	E12_5	IP	IP
GCGCAGTAGAGTACCG-1-2	E12_5	E12_5	AP	AP
GCGCAGTCAGGATCGA-1-2	E12_5	E12_5	AP	AP
GCGCAGTGTCTGCGGT-1-2	E12_5	E12_5	IP	IP
GCGCAGTTCAGTGTTG-1-2	E12_5	E12_5	IP	IP
GCGCCAAAGCTAACAA-1-2	E12_5	E12_5	IP	IP
GCGCCAAAGTCATGCT-1-2	E12_5	E12_5	AP	AP
GCGCCAAAGTCCATAC-1-2	E12_5	E12_5	IP	IP
GCGCCAACAAGCCATT-1-2	E12_5	E12_5	IP	IP
GCGCCAACACAGACAG-1-2	E12_5	E12_5	AP	AP
GCGCCAACAGCCAGAA-1-2	E12_5	E12_5	IP	IP
GCGCCAACATTGGGCC-1-2	E12_5	E12_5	IP	IP
GCGCCAAGTCATATGC-1-2	E12_5	E12_5	AP	AP
GCGCCAAGTTCCATGA-1-2	E12_5	E12_5	AP	AP
GCGCCAATCCTTAATC-1-2	E12_5	E12_5	IP	IP
GCGCCAATCTCGGACG-1-2	E12_5	E12_5	IP	IP
GCGCCAATCTGTACGA-1-2	E12_5	E12_5	IP	IP
GCGCGATAGCTGTCTA-1-2	E12_5	E12_5	AP	AP
GCGGGTTAGGGTGTGT-1-2	E12_5	E12_5	AP	AP
GCGGGTTCAAGCGAGT-1-2	E12_5	E12_5	AP	AP
GCGGGTTCACCTCGTT-1-2	E12_5	E12_5	IP	IP
GCGGGTTCAGTCTTCC-1-2	E12_5	E12_5	IP	IP
GCGGGTTGTACGAAAT-1-2	E12_5	E12_5	IP	IP
GCGGGTTGTCCAACTA-1-2	E12_5	E12_5	IP	IP
GCGGGTTGTGGGTATG-1-2	E12_5	E12_5	AP	AP
GCGGGTTTCACTCTTA-1-2	E12_5	E12_5	IP	IP
GCGGGTTTCCCTAACC-1-2	E12_5	E12_5	IP	IP
GCGGGTTTCGCTTGTC-1-2	E12_5	E12_5	AP	AP
GCGGGTTTCGGAGCAA-1-2	E12_5	E12_5	AP	AP
GCTCCTAAGTTTGCGT-1-2	E12_5	E12_5	AP	AP
GCTCCTACAAGTTAAG-1-2	E12_5	E12_5	AP	AP
GCTCCTACAGGCAGTA-1-2	E12_5	E12_5	IP	IP
GCTCCTAGTGCATCTA-1-2	E12_5	E12_5	AP	AP
GCTCCTATCCCACTTG-1-2	E12_5	E12_5	IP	IP
GCTCCTATCTATCCTA-1-2	E12_5	E12_5	IP	IP
GCTCTGTCACAGACTT-1-2	E12_5	E12_5	IP	IP
GCTCTGTCATCCTAGA-1-2	E12_5	E12_5	AP	AP
GCTCTGTGTAGCTAAA-1-2	E12_5	E12_5	IP	IP
GCTCTGTGTCTCTCGT-1-2	E12_5	E12_5	AP	AP
GCTCTGTGTGCTTCTC-1-2	E12_5	E12_5	IP	IP
GCTGCAGAGACCTAGG-1-2	E12_5	E12_5	AP	AP
GCTGCAGAGCAGACTG-1-2	E12_5	E12_5	IP	IP
GCTGCAGTCGCGTAGC-1-2	E12_5	E12_5	IP	IP
GCTGCGACATCCTAGA-1-2	E12_5	E12_5	IP	IP
GCTGCGAGTGCTCTTC-1-2	E12_5	E12_5	AP	AP
GCTGCGAGTTCGCTAA-1-2	E12_5	E12_5	AP	AP
GCTGCTTAGAGGTACC-1-2	E12_5	E12_5	IP	IP
GCTGCTTCACTTAAGC-1-2	E12_5	E12_5	AP	AP
GCTGCTTGTAAACACA-1-2	E12_5	E12_5	IP	IP
GCTGCTTGTATATGAG-1-2	E12_5	E12_5	AP	AP
GCTGCTTTCCACGCAG-1-2	E12_5	E12_5	AP	AP
GCTGCTTTCGAATGGG-1-2	E12_5	E12_5	AP	AP
GCTGCTTTCGCATGGC-1-2	E12_5	E12_5	IP	IP
GCTGCTTTCTTGGGTA-1-2	E12_5	E12_5	IP	IP
GCTGGGTAGCAGCCTC-1-2	E12_5	E12_5	AP	AP
GCTGGGTAGTGCTGCC-1-2	E12_5	E12_5	IP	IP
GCTGGGTCATAGGATA-1-2	E12_5	E12_5	IP	IP
GCTGGGTGTTCCACGG-1-2	E12_5	E12_5	IP	IP
GCTGGGTTCCTTGACC-1-2	E12_5	E12_5	AP	AP
GCTTCCACACGGATAG-1-2	E12_5	E12_5	IP	IP
GCTTCCACACTCGACG-1-2	E12_5	E12_5	AP	AP
GCTTCCATCCGCGGTA-1-2	E12_5	E12_5	AP	AP
GCTTGAAAGGCAATTA-1-2	E12_5	E12_5	AP	AP
GCTTGAAAGGCATGTG-1-2	E12_5	E12_5	Migrating_Neuron	Migrating_Neuron
GCTTGAACAGACGCCT-1-2	E12_5	E12_5	IP	IP
GCTTGAAGTACGAAAT-1-2	E12_5	E12_5	AP	AP
GCTTGAAGTGCACTTA-1-2	E12_5	E12_5	AP	AP
GCTTGAAGTGTGTGCC-1-2	E12_5	E12_5	AP	AP
GGAAAGCGTGTGAATA-1-2	E12_5	E12_5	IP	IP
GGAACTTAGCTTCGCG-1-2	E12_5	E12_5	IP	IP
GGAACTTAGGGCTTCC-1-2	E12_5	E12_5	IP	IP
GGAACTTAGTGGGTTG-1-2	E12_5	E12_5	IP	IP
GGAACTTCATGGTAGG-1-2	E12_5	E12_5	AP	AP
GGAACTTTCTGTACGA-1-2	E12_5	E12_5	AP	AP
GGAATAAAGTACGCGA-1-2	E12_5	E12_5	IP	IP
GGAATAAAGTCAAGCG-1-2	E12_5	E12_5	IP	IP
GGAATAACATCCTTGC-1-2	E12_5	E12_5	AP	AP
GGAATAAGTCTCACCT-1-2	E12_5	E12_5	IP	IP
GGAATAAGTCTCCCTA-1-2	E12_5	E12_5	AP	AP
GGACAAGAGGGTCGAT-1-2	E12_5	E12_5	IP	IP
GGACAAGCACTGAAGG-1-2	E12_5	E12_5	IP	IP
GGACAAGCATGAACCT-1-2	E12_5	E12_5	IP	IP
GGACAAGTCGTACGGC-1-2	E12_5	E12_5	AP	AP
GGACAAGTCTTGCATT-1-2	E12_5	E12_5	IP	IP
GGACAGAAGTGCCATT-1-2	E12_5	E12_5	IP	IP
GGACAGACATATGAGA-1-2	E12_5	E12_5	IP	IP
GGACAGAGTTCTGAAC-1-2	E12_5	E12_5	IP	IP
GGACAGATCTCCTATA-1-2	E12_5	E12_5	IP	IP
GGACATTAGGGATGGG-1-2	E12_5	E12_5	AP	AP
GGACATTCAATAAGCA-1-2	E12_5	E12_5	AP	AP
GGACATTCAATAGCGG-1-2	E12_5	E12_5	IP	IP
GGACATTCACCAGGCT-1-2	E12_5	E12_5	IP	IP
GGACATTCAGATAATG-1-2	E12_5	E12_5	AP	AP
GGACATTGTACGACCC-1-2	E12_5	E12_5	IP	IP
GGACATTGTGTTGAGG-1-2	E12_5	E12_5	IP	IP
GGACATTTCCAGTATG-1-2	E12_5	E12_5	IP	IP
GGACATTTCTAACTTC-1-2	E12_5	E12_5	IP	IP
GGACGTCAGCTGTTCA-1-2	E12_5	E12_5	IP	IP
GGACGTCAGGCCCTTG-1-2	E12_5	E12_5	AP	AP
GGACGTCCAACAACCT-1-2	E12_5	E12_5	IP	IP
GGACGTCCACCAGGTC-1-2	E12_5	E12_5	IP	IP
GGACGTCCATGAACCT-1-2	E12_5	E12_5	IP	IP
GGACGTCCATGTCGAT-1-2	E12_5	E12_5	AP	AP
GGACGTCGTTATCCGA-1-2	E12_5	E12_5	AP	AP
GGACGTCGTTTGTGTG-1-2	E12_5	E12_5	AP	AP
GGACGTCTCCTTTCTC-1-2	E12_5	E12_5	AP	AP
GGACGTCTCGAGAACG-1-2	E12_5	E12_5	AP	AP
GGACGTCTCTGCAAGT-1-2	E12_5	E12_5	AP	AP
GGAGCAAAGCGGATCA-1-2	E12_5	E12_5	AP	AP
GGAGCAAAGTAAGTAC-1-2	E12_5	E12_5	AP	AP
GGAGCAACATATACGC-1-2	E12_5	E12_5	IP	IP
GGAGCAACATTCTCAT-1-2	E12_5	E12_5	AP	AP
GGAGCAAGTTAAGATG-1-2	E12_5	E12_5	IP	IP
GGAGCAATCAGTTCGA-1-2	E12_5	E12_5	IP	IP
GGAGCAATCCCACTTG-1-2	E12_5	E12_5	IP	IP
GGATGTTAGACAGGCT-1-2	E12_5	E12_5	IP	IP
GGATGTTAGGCGTACA-1-2	E12_5	E12_5	AP	AP
GGATGTTAGTACCGGA-1-2	E12_5	E12_5	IP	IP
GGATGTTCAATCGGTT-1-2	E12_5	E12_5	IP	IP
GGATGTTCACGTCTCT-1-2	E12_5	E12_5	AP	AP
GGATGTTGTCTGGAGA-1-2	E12_5	E12_5	IP	IP
GGATGTTTCCCATTAT-1-2	E12_5	E12_5	AP	AP
GGATGTTTCTCCAACC-1-2	E12_5	E12_5	IP	IP
GGATTACAGTTCGATC-1-2	E12_5	E12_5	AP	AP
GGATTACGTCGAAAGC-1-2	E12_5	E12_5	AP	AP
GGATTACGTGATAAAC-1-2	E12_5	E12_5	IP	IP
GGCAATTAGCGTTGCC-1-2	E12_5	E12_5	AP	AP
GGCAATTAGGCAAAGA-1-2	E12_5	E12_5	IP	IP
GGCAATTGTCAGAATA-1-2	E12_5	E12_5	IP	IP
GGCAATTGTGAGGGAG-1-2	E12_5	E12_5	AP	AP
GGCAATTGTTTGGGCC-1-2	E12_5	E12_5	IP	IP
GGCAATTTCCGCGCAA-1-2	E12_5	E12_5	IP	IP
GGCCGATAGAATGTTG-1-2	E12_5	E12_5	AP	AP
GGCCGATAGCTAGTCT-1-2	E12_5	E12_5	AP	AP
GGCCGATGTCGTCTTC-1-2	E12_5	E12_5	AP	AP
GGCCGATGTGCTGTAT-1-2	E12_5	E12_5	AP	AP
GGCGACTCATCACGTA-1-2	E12_5	E12_5	AP	AP
GGCGACTGTTCACGGC-1-2	E12_5	E12_5	AP	AP
GGCGACTTCTTGACGA-1-2	E12_5	E12_5	IP	IP
GGCGTGTAGAAGAAGC-1-2	E12_5	E12_5	AP	AP
GGCGTGTCACGAAATA-1-2	E12_5	E12_5	IP	IP
GGCGTGTGTAATTGGA-1-2	E12_5	E12_5	AP	AP
GGCGTGTGTATCGCAT-1-2	E12_5	E12_5	IP	IP
GGCGTGTGTTCGTTGA-1-2	E12_5	E12_5	IP	IP
GGCGTGTTCAAGGCTT-1-2	E12_5	E12_5	IP	IP
GGCTCGAAGACCTAGG-1-2	E12_5	E12_5	IP	IP
GGCTCGAAGGACACCA-1-2	E12_5	E12_5	AP	AP
GGCTCGACAGTCCTTC-1-2	E12_5	E12_5	IP	IP
GGCTCGACATCCGCGA-1-2	E12_5	E12_5	AP	AP
GGCTCGATCACCCGAG-1-2	E12_5	E12_5	AP	AP
GGCTGGTAGAAACGAG-1-2	E12_5	E12_5	AP	AP
GGCTGGTAGAGGTTGC-1-2	E12_5	E12_5	AP	AP
GGGAATGAGTAGCCGA-1-2	E12_5	E12_5	AP	AP
GGGAATGCAAGAGTCG-1-2	E12_5	E12_5	AP	AP
GGGAATGGTGGCTCCA-1-2	E12_5	E12_5	AP	AP
GGGAATGTCAAGGTAA-1-2	E12_5	E12_5	IP	IP
GGGACCTAGGGCACTA-1-2	E12_5	E12_5	IP	IP
GGGACCTCAGTCAGAG-1-2	E12_5	E12_5	AP	AP
GGGACCTGTAAAGTCA-1-2	E12_5	E12_5	IP	IP
GGGACCTGTGTTTGTG-1-2	E12_5	E12_5	IP	IP
GGGAGATAGAAACCTA-1-2	E12_5	E12_5	AP	AP
GGGAGATCAATGAAAC-1-2	E12_5	E12_5	IP	IP
GGGAGATGTGAAATCA-1-2	E12_5	E12_5	IP	IP
GGGAGATTCATCGATG-1-2	E12_5	E12_5	AP	AP
GGGAGATTCCACGCAG-1-2	E12_5	E12_5	AP	AP
GGGATGAAGAGTGAGA-1-2	E12_5	E12_5	IP	IP
GGGATGAAGGTAGCCA-1-2	E12_5	E12_5	AP	AP
GGGATGACACCTATCC-1-2	E12_5	E12_5	AP	AP
GGGATGAGTATAAACG-1-2	E12_5	E12_5	AP	AP
GGGCACTAGGCATTGG-1-2	E12_5	E12_5	AP	AP
GGGCACTCAACACGCC-1-2	E12_5	E12_5	AP	AP
GGGCACTCATGCCACG-1-2	E12_5	E12_5	IP	IP
GGGCACTGTAAAGGAG-1-2	E12_5	E12_5	IP	IP
GGGCACTTCAGTTAGC-1-2	E12_5	E12_5	IP	IP
GGGCACTTCTATGTGG-1-2	E12_5	E12_5	IP	IP
GGGCATCAGCTACCGC-1-2	E12_5	E12_5	IP	IP
GGGCATCCAGCGTCCA-1-2	E12_5	E12_5	AP	AP
GGGCATCCATACAGCT-1-2	E12_5	E12_5	AP	AP
GGGCATCTCCTCAATT-1-2	E12_5	E12_5	IP	IP
GGGTCTGAGTTTGCGT-1-2	E12_5	E12_5	IP	IP
GGGTCTGCAGGGAGAG-1-2	E12_5	E12_5	IP	IP
GGGTCTGCATTCTCAT-1-2	E12_5	E12_5	AP	AP
GGGTCTGGTTCGCGAC-1-2	E12_5	E12_5	AP	AP
GGGTCTGTCTGCAAGT-1-2	E12_5	E12_5	IP	IP
GGGTTGCAGAAGGCCT-1-2	E12_5	E12_5	IP	IP
GGGTTGCCAACTGGCC-1-2	E12_5	E12_5	IP	IP
GGGTTGCTCTGCTTGC-1-2	E12_5	E12_5	IP	IP
GGGTTGCTCTGTTTGT-1-2	E12_5	E12_5	AP	AP
GGTATTGAGGCCCTCA-1-2	E12_5	E12_5	AP	AP
GGTATTGAGTAGGCCA-1-2	E12_5	E12_5	AP	AP
GGTATTGAGTGCGATG-1-2	E12_5	E12_5	AP	AP
GGTGAAGAGAGAACAG-1-2	E12_5	E12_5	IP	IP
GGTGAAGAGAGGACGG-1-2	E12_5	E12_5	IP	IP
GGTGAAGAGATCACGG-1-2	E12_5	E12_5	AP	AP
GGTGAAGAGGCACATG-1-2	E12_5	E12_5	IP	IP
GGTGAAGAGTCAAGGC-1-2	E12_5	E12_5	AP	AP
GGTGAAGAGTTCGATC-1-2	E12_5	E12_5	AP	AP
GGTGAAGGTAGGGTAC-1-2	E12_5	E12_5	IP	IP
GGTGAAGGTTGATTGC-1-2	E12_5	E12_5	AP	AP
GGTGCGTAGGTAAACT-1-2	E12_5	E12_5	IP	IP
GGTGCGTAGTTCGATC-1-2	E12_5	E12_5	IP	IP
GGTGCGTGTAGCGATG-1-2	E12_5	E12_5	AP	AP
GGTGCGTGTCAGTGGA-1-2	E12_5	E12_5	AP	AP
GGTGCGTGTGAAAGAG-1-2	E12_5	E12_5	AP	AP
GGTGCGTTCGGATGTT-1-2	E12_5	E12_5	AP	AP
GGTGCGTTCTCTGAGA-1-2	E12_5	E12_5	AP	AP
GGTGTTAAGATGCGAC-1-2	E12_5	E12_5	IP	IP
GGTGTTATCCAAACTG-1-2	E12_5	E12_5	AP	AP
GTAACGTAGATCTGAA-1-2	E12_5	E12_5	IP	IP
GTAACGTGTAGCGTGA-1-2	E12_5	E12_5	AP	AP
GTAACTGAGACTGGGT-1-2	E12_5	E12_5	IP	IP
GTAACTGCAAGGTTCT-1-2	E12_5	E12_5	IP	IP
GTAACTGGTATCGCAT-1-2	E12_5	E12_5	IP	IP
GTAACTGGTCACAAGG-1-2	E12_5	E12_5	AP	AP
GTAACTGTCATTGCCC-1-2	E12_5	E12_5	AP	AP
GTACGTACAGACACTT-1-2	E12_5	E12_5	IP	IP
GTACGTAGTATTCTCT-1-2	E12_5	E12_5	AP	AP
GTACGTAGTCAGAATA-1-2	E12_5	E12_5	IP	IP
GTACGTAGTGGTAACG-1-2	E12_5	E12_5	IP	IP
GTACTCCGTCGAATCT-1-2	E12_5	E12_5	AP	AP
GTACTCCTCATCTGTT-1-2	E12_5	E12_5	IP	IP
GTACTTTAGAGCCCAA-1-2	E12_5	E12_5	IP	IP
GTACTTTAGCAGCGTA-1-2	E12_5	E12_5	IP	IP
GTACTTTAGCGTCAAG-1-2	E12_5	E12_5	AP	AP
GTACTTTCATTACCTT-1-2	E12_5	E12_5	AP	AP
GTACTTTGTGATGTCT-1-2	E12_5	E12_5	AP	AP
GTACTTTTCAAAGACA-1-2	E12_5	E12_5	AP	AP
GTACTTTTCCAAATGC-1-2	E12_5	E12_5	IP	IP
GTACTTTTCGAGAGCA-1-2	E12_5	E12_5	AP	AP
GTAGGCCGTCAACATC-1-2	E12_5	E12_5	AP	AP
GTAGTCAAGCAATATG-1-2	E12_5	E12_5	AP	AP
GTAGTCACAAGTAATG-1-2	E12_5	E12_5	AP	AP
GTAGTCAGTCGCTTTC-1-2	E12_5	E12_5	Migrating_Neuron	Migrating_Neuron
GTAGTCATCTTGTACT-1-2	E12_5	E12_5	IP	IP
GTATCTTCAGTCGATT-1-2	E12_5	E12_5	AP	AP
GTATCTTGTAAATGAC-1-2	E12_5	E12_5	AP	AP
GTATCTTGTTCATGGT-1-2	E12_5	E12_5	IP	IP
GTATTCTAGAATGTTG-1-2	E12_5	E12_5	IP	IP
GTATTCTAGCGCTCCA-1-2	E12_5	E12_5	AP	AP
GTATTCTAGTGTGAAT-1-2	E12_5	E12_5	AP	AP
GTATTCTCAATGGAGC-1-2	E12_5	E12_5	IP	IP
GTATTCTCACGGCGTT-1-2	E12_5	E12_5	AP	AP
GTCAAGTCAATTGCTG-1-2	E12_5	E12_5	IP	IP
GTCAAGTCACGCGAAA-1-2	E12_5	E12_5	IP	IP
GTCAAGTCAGACAAAT-1-2	E12_5	E12_5	AP	AP
GTCAAGTGTGAAATCA-1-2	E12_5	E12_5	AP	AP
GTCAAGTTCGAGAACG-1-2	E12_5	E12_5	AP	AP
GTCACAAAGACAAAGG-1-2	E12_5	E12_5	AP	AP
GTCACAACATGTAGTC-1-2	E12_5	E12_5	IP	IP
GTCACAAGTCAACATC-1-2	E12_5	E12_5	IP	IP
GTCACAAGTGCTCTTC-1-2	E12_5	E12_5	AP	AP
GTCACGGAGAGGTACC-1-2	E12_5	E12_5	IP	IP
GTCACGGCAAACGTGG-1-2	E12_5	E12_5	AP	AP
GTCACGGCAAGTCTGT-1-2	E12_5	E12_5	AP	AP
GTCACGGTCAATCACG-1-2	E12_5	E12_5	AP	AP
GTCACGGTCACCTTAT-1-2	E12_5	E12_5	IP	IP
GTCATTTAGGGAGTAA-1-2	E12_5	E12_5	IP	IP
GTCATTTAGTACGATA-1-2	E12_5	E12_5	AP	AP
GTCATTTCAAACTGTC-1-2	E12_5	E12_5	IP	IP
GTCATTTCAGGTCTCG-1-2	E12_5	E12_5	IP	IP
GTCATTTGTTCCCGAG-1-2	E12_5	E12_5	AP	AP
GTCATTTTCGGTGTTA-1-2	E12_5	E12_5	AP	AP
GTCCTCAAGCTGCGAA-1-2	E12_5	E12_5	IP	IP
GTCCTCAAGGTGCTAG-1-2	E12_5	E12_5	AP	AP
GTCCTCACACATTAGC-1-2	E12_5	E12_5	IP	IP
GTCCTCAGTGTGGCTC-1-2	E12_5	E12_5	AP	AP
GTCCTCAGTTCAGCGC-1-2	E12_5	E12_5	IP	IP
GTCCTCATCCTAGGGC-1-2	E12_5	E12_5	AP	AP
GTCCTCATCCTTTCGG-1-2	E12_5	E12_5	IP	IP
GTCCTCATCGTCTGCT-1-2	E12_5	E12_5	AP	AP
GTCCTCATCTAGCACA-1-2	E12_5	E12_5	IP	IP
GTCGGGTCATCCCATC-1-2	E12_5	E12_5	AP	AP
GTCGGGTTCGGACAAG-1-2	E12_5	E12_5	Migrating_Neuron	Migrating_Neuron
GTCGGGTTCTCCGGTT-1-2	E12_5	E12_5	AP	AP
GTCGTAAAGTGTACGG-1-2	E12_5	E12_5	IP	IP
GTCGTAACAAGCGCTC-1-2	E12_5	E12_5	IP	IP
GTCGTAACACGAGGTA-1-2	E12_5	E12_5	IP	IP
GTCGTAAGTCTCCCTA-1-2	E12_5	E12_5	IP	IP
GTCGTAATCTCACATT-1-2	E12_5	E12_5	AP	AP
GTCTCGTAGGATGCGT-1-2	E12_5	E12_5	IP	IP
GTCTCGTCAAATACAG-1-2	E12_5	E12_5	IP	IP
GTCTCGTGTCCATGAT-1-2	E12_5	E12_5	AP	AP
[truncated: 55,122 more rows]
