# Supplementary material for: BCAT1 controls embryonic neural stem cells proliferation and differentiation in the upper layer neurons
Source: Mol Brain. 2023 Jun 21;16:53. doi: 10.1186/s13041-023-01044-8 (PMC10283284; doi:10.1186/s13041-023-01044-8)
Supplement: Supplementary file 3 — Additional file 3. Table S2. Each cell corresponds to the Cluster ID in Figure 2. [file 13041_2023_1044_MOESM3_ESM.csv]

nCount_RNA	nFeature_RNA	Cluster_ID
2002	1267	0
12402	4186	0
6330	2736	1
2174	1356	1
12906	4158	1
4702	2244	1
2709	1540	4
2911	1636	0
3021	1672	0
8122	3279	1
2018	1296	0
10708	3833	1
17881	4958	1
3513	1877	1
3132	1761	0
7306	3042	0
2470	1451	0
1978	1267	0
14092	4578	1
8265	3400	1
2171	1358	0
2364	1406	4
2707	1628	1
3200	1778	0
9791	3566	0
5747	2606	1
2843	1695	1
2886	1664	1
2338	1448	0
6944	2971	3
2275	1410	1
3001	1689	0
12394	4122	1
5652	2614	0
4752	2375	0
3017	1725	1
2764	1601	0
3922	2043	1
2257	1349	0
10612	3836	1
2705	1595	0
7895	3146	1
2462	1472	1
8073	3201	0
7815	3242	1
2170	1335	0
10673	3696	0
2940	1586	0
5705	2550	0
2767	1547	1
7728	3187	1
3689	1970	1
3436	1897	1
6966	3030	0
4462	2189	3
7893	3198	1
8568	3311	1
3231	1827	1
4873	2305	0
3856	2021	1
9856	3608	1
3655	1928	0
3194	1818	1
6804	2977	1
9255	3451	0
3394	1840	1
2027	1314	0
3275	1838	1
14598	4556	1
9594	3594	0
2398	1479	0
14389	4638	1
6125	2821	1
13777	4380	1
2440	1486	0
3890	2087	0
2807	1636	0
11391	4038	1
2715	1656	1
3950	2049	0
4866	2378	1
4908	2350	0
2235	1414	1
12991	4210	1
3782	1984	0
4765	2345	1
2348	1350	0
4748	2322	0
2411	1425	1
5554	2508	1
5739	2666	1
6746	2953	0
2554	1491	0
2466	1429	0
13529	4261	1
3717	1927	0
4606	2259	1
2474	1494	0
2199	1325	0
3148	1731	0
18463	5022	1
4541	2175	0
2420	1429	0
3224	1759	1
4008	2054	1
3293	1848	0
3246	1797	0
3232	1815	0
19575	5446	8
5606	2612	1
2942	1710	0
11515	3858	1
4878	2360	1
7253	2918	0
7875	3159	0
1969	1242	0
7513	3135	0
2315	1403	1
4878	2355	1
3564	1919	0
3144	1710	1
2006	1202	0
2888	1683	1
2946	1609	0
3632	1938	5
7150	3071	0
2977	1639	0
4267	2152	0
17073	4924	1
7801	3125	0
3196	1786	0
22184	5559	1
2411	1432	0
2988	1695	1
8023	3289	1
8281	3360	1
5271	2495	1
6085	2791	1
7493	3054	1
6212	2871	1
3411	1831	1
2058	1277	0
3662	1947	1
4021	2007	0
3449	1835	0
2362	1442	0
6044	2749	1
13020	4181	1
2003	1285	0
2338	1386	1
9510	3661	1
3798	1974	0
10291	3682	1
2318	1338	1
7958	3198	0
6443	2864	1
7629	3054	1
7077	3034	0
2703	1564	0
10006	3561	0
1978	1222	0
2157	1325	0
2752	1562	0
9752	3615	1
3354	1811	3
4493	2183	1
3667	1968	1
2364	1394	0
4850	2377	1
11542	3980	0
6117	2704	1
2989	1694	4
4104	2095	0
9221	3516	0
2547	1542	0
2230	1308	0
2287	1381	0
3659	1895	0
12135	4209	3
5546	2540	0
8502	3324	0
6473	2734	1
2652	1540	0
5646	2712	8
2211	1357	0
4234	2097	1
4096	2083	1
15450	4622	1
3603	1978	1
3932	2027	1
20474	5578	1
7194	3039	0
19025	5148	1
6048	2739	0
2696	1595	1
14984	4711	1
3665	1941	0
4399	2176	1
10954	3938	1
7720	3052	0
2218	1378	1
3894	2015	0
4114	2110	1
5686	2645	1
2600	1556	0
5083	2442	0
3461	1851	1
2150	1326	1
2641	1546	1
2293	1407	0
9337	3527	0
3499	1827	1
5038	2447	1
6672	2861	1
2439	1466	4
5705	2619	5
2151	1371	1
7151	2968	1
3588	1894	0
12026	4189	3
5354	2609	0
2396	1447	1
6663	2918	0
6339	2872	0
12854	4196	1
8869	3368	1
7899	3186	1
1975	1233	1
5245	2477	1
9109	3372	0
5501	2565	1
7511	3047	1
3740	1992	0
2004	1301	4
4134	2113	0
2302	1375	0
2135	1344	4
2357	1439	0
3088	1743	0
3832	2067	0
6231	2752	1
19420	5394	1
2031	1265	0
2222	1348	0
6896	2982	1
2419	1486	4
7876	3215	1
2843	1628	0
9116	3407	1
2090	1313	0
20908	5384	1
2405	1458	0
8400	3356	0
3966	2119	0
3073	1727	0
3410	1859	0
8790	3339	1
5355	2545	0
3165	1740	0
4175	2128	1
8659	3299	1
3494	1890	0
4752	2458	1
5545	2632	1
2044	1306	5
7837	3221	1
3060	1715	0
5521	2581	1
2576	1516	4
9261	3460	0
2449	1461	1
2402	1453	0
3494	1863	0
4740	2341	1
2693	1601	0
2762	1567	0
6984	2950	1
9342	3549	0
2195	1361	8
2010	1249	5
2374	1405	0
8758	3367	1
7022	2945	0
3567	1862	1
12841	4295	1
2551	1590	0
3041	1680	1
3074	1709	1
2509	1501	1
5716	2545	0
4094	2105	1
5236	2472	0
3620	2009	1
4708	2317	0
8992	3374	1
5178	2437	0
3670	2012	0
10655	3823	0
5891	2681	1
12297	4075	0
2378	1399	0
7022	3040	1
4193	2180	0
10178	3607	1
7193	3030	1
7882	3250	1
3948	2106	1
2096	1281	0
6313	2805	1
4829	2365	1
2622	1563	1
3770	2005	1
2889	1645	0
11138	3896	1
7692	3079	1
6657	2921	0
6795	2980	1
2128	1289	0
5011	2482	1
5875	2655	0
2826	1623	1
2293	1405	0
3514	1880	1
2568	1560	1
3138	1763	1
5318	2469	1
6225	2858	1
5474	2569	1
3136	1734	4
4374	2165	0
2111	1272	4
3006	1667	4
9665	3634	0
4582	2213	0
3090	1699	0
4054	2149	5
14131	4504	1
2197	1373	1
6274	2733	0
2609	1462	4
8397	3404	1
2415	1471	1
2027	1231	0
3059	1735	0
10891	3963	1
2019	1296	0
2128	1297	0
2067	1292	1
5200	2493	1
17558	4848	1
6518	2832	0
4840	2282	0
10447	3643	0
8378	3325	1
2266	1386	0
6448	2834	1
9301	3492	1
2197	1341	0
7616	3071	0
17092	4900	1
9048	3521	1
3127	1692	0
10823	3906	1
2183	1377	0
4191	2124	1
2520	1449	0
17997	5042	1
9667	3544	1
2217	1353	0
4817	2296	0
4344	2171	1
2175	1321	0
2722	1633	0
2331	1415	1
5069	2440	1
5612	2545	0
4242	2137	0
2566	1579	1
2123	1327	1
12059	4180	1
5132	2423	4
2446	1453	4
2686	1609	1
3216	1755	0
2275	1370	0
2104	1288	0
3776	2025	1
2863	1615	0
3936	2069	0
2522	1476	0
4663	2301	0
2919	1653	0
9463	3541	1
3714	1982	0
3964	2063	0
2509	1543	4
2324	1380	5
3777	1967	0
2149	1323	4
20406	5329	1
2298	1364	1
4530	2301	1
2903	1639	1
2563	1452	0
2432	1477	0
3349	1820	0
2100	1340	4
4767	2415	1
3252	1837	1
2762	1567	0
6261	2877	0
6693	2865	1
6642	2856	1
5193	2404	1
3717	1991	1
15311	4612	1
3857	1970	1
2055	1334	1
3585	1869	0
2307	1371	1
3631	1924	0
5566	2548	0
3077	1767	1
7862	3178	0
5712	2659	1
2100	1306	0
2451	1445	0
4095	2119	5
10269	3746	1
2674	1592	5
3156	1762	0
3109	1772	0
9471	3530	1
2203	1375	0
2054	1264	1
6113	2744	1
14414	4381	0
7464	3108	0
2019	1294	1
4405	2230	5
13378	4344	1
2487	1467	0
4993	2412	5
6794	2892	1
3750	2012	1
2121	1306	0
5960	2789	1
2005	1282	0
3948	2055	0
20305	5328	1
2251	1375	0
14013	4370	1
7932	3290	1
5799	2626	0
3771	1994	0
2164	1290	4
2609	1536	1
5024	2441	0
5459	2518	0
2254	1337	0
6300	2787	1
2679	1586	0
6987	2999	0
2988	1690	1
13093	4438	1
15902	4738	1
3997	2050	5
17342	4923	1
3800	1979	1
19222	5246	1
18600	5150	1
6794	2876	0
8865	3451	3
9284	3523	1
2256	1421	1
2081	1297	0
2171	1354	0
5939	2677	1
4168	2172	0
2103	1315	4
5863	2634	1
2022	1231	0
4524	2272	1
4075	2104	0
6767	2910	1
13367	4220	1
5771	2590	1
15832	4610	1
4861	2330	1
2428	1432	0
5444	2557	1
8653	3413	1
2268	1378	0
7322	2974	1
2932	1650	0
2406	1417	0
4179	2157	0
2324	1374	0
15529	4557	1
5578	2638	1
6391	2882	1
14595	4475	1
7356	3011	1
10204	3686	1
2024	1281	1
6805	2970	1
4371	2160	0
2785	1594	1
4559	2254	0
5949	2639	0
2701	1625	0
11882	3994	0
7012	2929	0
2576	1413	0
3547	1879	4
3047	1711	0
2489	1487	0
3030	1689	1
8296	3231	0
9082	3510	1
6036	2718	1
2912	1651	0
11774	4052	1
17950	5029	1
2185	1319	4
2303	1395	0
3292	1793	0
4496	2249	0
20426	5454	1
3135	1718	0
10938	3801	0
2944	1648	0
2186	1346	1
8203	3212	1
3739	1897	1
4190	2139	0
4244	2159	1
2436	1486	1
6424	2769	0
2486	1458	0
2357	1451	0
12624	4224	1
4114	2061	0
1977	1239	4
8340	3308	1
15884	4771	1
2070	1281	0
4558	2220	0
2592	1529	4
4456	2241	0
6559	2831	0
5303	2494	0
2050	1316	0
6256	2718	1
2432	1395	0
2093	1320	0
2461	1427	0
3816	1972	0
5755	2642	1
13437	4316	1
19498	5173	1
5527	2621	0
2467	1511	1
2662	1520	1
14747	4499	1
2804	1637	0
8626	3337	1
2182	1365	0
6221	2759	1
7934	3234	0
4830	2335	0
2069	1266	0
3693	1926	0
3456	1875	0
3412	1910	1
2128	1350	1
2391	1475	1
3774	1961	3
2510	1480	0
17476	5105	1
2085	1304	1
2107	1300	0
2188	1368	0
2334	1354	0
18545	5031	1
2859	1645	0
4367	2171	0
3538	1947	1
2231	1319	1
3016	1683	5
19606	5222	1
3915	2112	1
2311	1411	0
9225	3456	0
3517	1888	1
7704	3100	0
5530	2661	1
14798	4558	1
2041	1233	0
5043	2405	1
12767	4160	1
4487	2256	0
3770	2021	1
3391	1840	0
10590	3742	1
11493	3946	0
9804	3669	0
4016	2216	1
3461	1900	1
2478	1516	0
19060	5259	1
4840	2372	1
2375	1478	1
9948	3653	0
2162	1378	0
11604	4015	1
14209	4399	1
3455	1792	0
2385	1436	0
12255	3998	1
3238	1793	1
6258	2763	0
8326	3357	1
4499	2232	0
12226	4010	0
4561	2263	4
5271	2488	0
6330	2702	1
18279	4949	1
2592	1521	0
2465	1515	1
7094	2980	1
2002	1264	5
1982	1217	0
6358	2816	0
2471	1481	1
5789	2634	0
2099	1321	1
2252	1386	1
8238	3249	1
2065	1253	0
5553	2500	0
2463	1470	0
2175	1359	1
9651	3607	0
2526	1509	1
2442	1470	0
14579	4420	0
3067	1728	0
3085	1717	0
4564	2211	0
5505	2579	0
4139	2088	0
3012	1701	0
5199	2517	0
2643	1520	1
2061	1310	0
3421	1859	0
2090	1301	4
3529	1913	0
7561	3115	1
15853	4796	1
2045	1310	1
2715	1577	0
6011	2707	1
8440	3286	1
3974	2087	1
10196	3673	0
2442	1435	0
2341	1390	0
3065	1766	1
12717	4160	1
7975	3199	1
5646	2548	0
2491	1507	0
1967	1207	0
11312	3945	1
11893	4048	0
2874	1580	0
2845	1650	0
2240	1392	0
2420	1435	0
5333	2574	1
5622	2536	0
3229	1793	1
2457	1524	1
3791	2034	1
4848	2299	1
3167	1731	0
2734	1568	1
8122	3233	0
2887	1649	0
3936	2017	1
3730	1951	1
2817	1687	0
3421	1847	0
7486	3035	1
4938	2426	1
4816	2321	0
1973	1236	1
3071	1735	1
4616	2319	1
4356	2133	0
4740	2446	0
3917	1961	0
15032	4577	1
3969	2016	0
3546	1900	1
20719	5413	1
2068	1258	0
2007	1217	0
4915	2394	0
2194	1361	0
3230	1755	0
6877	2985	1
18688	5225	1
2825	1617	0
2024	1239	1
9928	3633	0
2208	1355	5
2433	1481	0
8300	3407	1
8501	3367	1
2947	1667	1
2269	1398	0
2125	1281	4
7153	3066	1
14065	4433	1
2064	1285	0
8396	3321	0
2216	1369	0
4978	2426	1
2293	1391	0
9966	3740	1
13387	4289	0
2839	1640	0
3666	1964	0
3359	1802	0
13243	4466	3
4759	2279	0
5766	2581	1
5394	2445	1
3077	1692	0
6686	2906	0
2487	1475	0
6320	2754	1
4081	2096	1
7928	3210	0
2590	1520	1
2042	1290	0
4802	2348	0
17590	5147	3
2122	1313	0
3196	1760	0
2046	1307	0
8051	3196	0
5138	2510	1
2162	1344	0
2839	1656	0
1992	1291	4
3333	1826	0
3803	1996	5
6288	2731	1
7837	3171	1
3898	2013	0
3257	1775	1
11543	3952	1
3424	1867	0
5292	2486	1
2248	1438	0
6141	2765	0
3341	1788	0
5474	2628	0
2511	1488	1
2855	1632	4
4299	2124	0
7483	3175	1
5639	2646	1
6137	2768	1
4215	2119	0
5081	2494	1
2454	1482	0
3560	1830	0
3269	1768	0
2197	1351	0
8217	3144	0
3048	1684	1
2619	1539	0
2050	1282	0
3526	1890	1
2567	1479	0
2833	1624	1
1969	1254	0
5798	2733	1
7735	3195	1
2752	1607	0
2753	1568	1
3693	1892	0
12774	4217	1
2259	1346	5
5236	2487	1
6076	2706	1
15536	4601	1
2424	1454	0
7371	3099	1
13357	4272	1
5661	2609	0
9078	3506	0
2523	1514	4
19556	5153	1
10187	3644	1
2067	1313	0
3639	1985	0
5774	2552	1
6128	2659	1
3613	1947	1
2655	1594	0
3109	1703	0
5046	2375	0
3620	1913	0
3991	2075	0
9201	3504	0
7237	3003	1
14901	4663	1
4267	2165	1
2351	1420	0
1994	1309	1
5534	2568	1
6450	2899	1
4331	2187	1
3712	1929	0
3491	1893	0
2320	1389	0
3805	1993	0
4769	2280	0
11981	4093	1
13642	4342	1
6453	2813	1
11147	3962	1
13860	4486	1
6804	2872	1
8625	3474	1
4672	2323	0
5212	2424	1
7339	3016	1
10444	3833	3
2209	1342	0
6697	2875	0
8563	3357	1
7225	3058	1
2167	1376	0
3860	1990	1
3149	1753	0
2049	1313	0
3334	1817	1
6032	2856	1
9413	3622	0
5791	2328	3
3370	1647	0
5116	2247	1
3281	1574	0
3856	1745	1
3044	1555	1
3168	1508	0
3190	1589	0
3038	1525	0
3273	1657	1
1329	888	5
3772	1723	0
4459	2060	1
5457	2265	0
4768	2063	0
2952	1430	3
4357	1850	5
3396	1732	1
4893	2122	0
2938	1519	0
5009	2180	0
4352	2014	1
2983	1538	0
3535	1668	0
3031	1482	4
3097	1654	0
19061	4808	1
3203	1580	0
3232	1618	0
3846	1784	4
3341	1520	0
3716	1814	0
3177	1575	1
11782	3794	0
1130	812	5
10207	3300	0
6732	2590	0
3402	1732	4
5092	2140	4
19217	4932	1
5237	2247	1
5309	2228	1
4812	2079	1
4239	1934	0
6663	2562	1
6885	2665	5
3143	1584	0
4100	1919	0
4507	1945	0
4544	2035	0
6083	2418	1
3696	1733	0
3635	1837	1
3446	1641	1
4423	1997	1
4211	1953	1
3334	1641	5
3087	1497	0
4018	1722	4
6177	2458	1
4292	1953	0
2943	1434	1
2943	1453	0
7404	2827	0
3441	1633	0
5106	2228	1
6036	2448	1
43851	7296	3
3926	1799	0
3139	1547	0
8216	2981	0
3550	1635	1
3200	1628	1
7866	2949	1
5121	2295	3
4166	1915	5
3920	1694	0
3968	1878	4
5316	2207	4
3466	1682	0
25763	5812	3
3347	1634	5
6849	2677	0
3012	1520	1
3669	1782	1
2947	1492	0
3161	1621	0
3809	1783	0
6910	2719	4
3958	1800	4
4290	1977	0
3752	1672	0
4065	1864	0
3149	1473	4
4493	1993	1
5842	2404	1
3060	1488	4
3266	1570	3
3912	1840	0
8416	2957	0
4265	1824	0
3226	1533	0
3528	1793	0
4811	2096	4
7825	2873	1
10411	3491	1
3702	1683	0
18180	4975	1
5557	2302	1
7349	2722	4
7693	2884	1
4292	1981	0
4218	1875	4
12124	3728	1
3915	1820	0
16665	4502	1
3803	1735	0
4662	1998	1
4027	1812	0
9010	3161	1
7692	2793	5
8347	3009	1
3862	1842	0
8990	3010	4
3725	1889	0
3246	1521	4
4169	1895	1
4285	1879	1
4587	2084	0
3124	1639	0
4174	1967	0
5348	2342	1
3445	1674	4
5582	2276	0
10385	3504	0
10595	3280	5
4692	2084	0
5648	2377	1
3285	1639	0
8469	3036	0
3473	1612	0
4989	2204	0
7260	2802	0
3172	1623	4
3420	1636	0
21918	5222	3
6064	2486	1
5164	2161	1
4720	2111	0
3030	1518	4
3370	1691	4
7269	2723	0
3575	1778	0
3800	1792	1
3444	1612	0
7777	2814	0
3180	1592	4
11116	3620	0
3536	1721	1
3512	1712	4
5630	2270	1
22236	5201	0
3069	1545	0
9084	3202	1
2980	1542	0
24154	5348	1
4282	1925	4
3147	1593	0
3442	1667	0
6347	2600	1
3444	1679	3
3571	1740	0
4085	1888	5
3930	1878	0
2969	1532	0
7192	2705	0
4291	2074	0
8198	3033	0
4377	1986	3
8436	3090	0
4221	1992	0
6324	2484	1
3504	1735	4
3378	1740	1
4020	1813	4
17913	4520	1
3922	1876	1
3823	1732	4
12640	3890	3
5803	2419	1
4857	2089	0
16540	4460	1
4063	1883	3
4447	1939	5
9840	3439	1
6348	2460	1
4569	2029	0
7892	2947	1
5848	2344	0
4660	2064	4
4155	1857	1
5126	2343	0
7724	2794	1
11422	3658	3
4797	2226	0
8561	3143	1
3103	1610	1
3639	1671	0
7842	2861	1
11509	3636	1
3953	1743	0
4605	2023	0
6773	2499	0
5956	2374	4
3927	1767	0
4748	2023	5
4932	2050	1
3776	1765	0
7931	2942	1
4837	2010	0
9333	3355	1
3180	1612	1
6222	2430	4
4574	2098	4
5739	2384	5
3452	1682	4
4381	1985	0
4311	1937	1
24907	6054	8
4012	1872	0
3085	1449	0
4019	1816	1
3196	1647	0
7908	2873	0
3623	1667	4
4195	1970	0
3827	1757	0
3318	1645	0
4183	1877	0
8800	3006	4
3182	1625	4
10034	3394	4
4521	2036	4
5138	2138	1
7239	2655	1
4092	1948	5
4250	1949	0
4847	2136	5
7157	2734	0
3317	1668	0
8209	3017	0
3465	1661	4
8555	3098	0
9271	3042	4
4144	1834	1
4969	2158	1
16668	4542	3
3490	1667	4
19345	4832	5
5616	2414	3
10603	3768	1
25027	5509	1
7034	2683	0
5302	2163	1
9262	3277	1
5074	2203	0
3673	1672	0
5639	2336	1
3295	1638	0
4841	2116	1
3930	1798	1
3183	1580	0
7432	2743	4
3008	1526	0
3727	1678	0
10368	3373	1
3277	1674	4
5865	2393	0
4748	2082	0
3334	1709	0
4522	2019	0
15808	4386	3
4339	1936	0
21100	5164	1
39744	6940	3
3124	1523	0
4051	1877	4
3878	1840	0
5719	2430	1
4814	2027	1
4050	1855	4
2948	1437	0
3002	1522	0
12177	3928	1
4052	1891	0
5033	2174	0
3133	1473	0
6301	2479	1
4514	2039	0
5139	2104	1
3407	1718	0
6827	2579	1
4344	2065	0
4934	2228	4
4685	2020	0
5252	2359	0
5062	2201	3
5809	2289	1
4284	1967	0
3668	1692	0
10607	3198	0
4480	1941	4
4183	1944	1
4279	1985	0
5344	2344	1
4829	2079	1
8375	3026	3
4578	1974	0
3027	1588	0
33456	6210	1
3144	1605	0
4687	2087	4
6610	2535	1
3295	1586	0
13174	4036	0
8969	3014	4
3287	1665	4
8395	3097	1
5368	2277	3
3773	1819	0
15196	4294	1
3145	1554	0
3345	1616	1
5680	2399	1
3243	1597	1
3067	1531	0
4143	1911	0
3308	1746	5
3485	1624	0
3320	1679	0
3166	1562	0
6659	2544	1
6696	2714	1
6154	2462	0
5975	2396	1
3245	1698	0
3934	1935	4
3063	1533	1
4310	1935	0
3051	1550	4
2948	1466	4
4682	1998	0
5221	2274	5
7084	2713	0
6583	2496	4
3301	1649	1
3322	1603	1
4527	2081	1
897	678	7
5113	2078	1
5876	2384	1
4068	1876	1
10206	3501	1
3243	1583	4
4421	1968	4
3333	1713	0
9227	3122	1
3139	1606	5
4046	1869	1
4053	1862	0
3355	1522	4
3314	1603	4
3542	1730	4
3181	1560	1
5305	2221	1
7828	2878	1
3159	1587	0
5583	2370	1
6165	2450	0
4161	1919	1
4361	1924	4
8408	3180	3
4577	2170	3
8663	3078	3
3741	1755	1
8647	3243	3
6619	2662	0
3383	1702	0
4580	1920	0
18980	4906	3
7102	2740	0
4546	2039	0
11435	3635	0
3120	1581	0
6019	2323	0
8502	2964	4
3286	1698	1
3914	1831	0
3415	1700	0
3954	1906	0
3312	1535	0
18553	4800	1
4637	2065	0
4047	1830	0
4590	1978	0
4549	2064	0
3803	1733	3
33991	6381	1
4766	2051	0
9993	3263	0
2579	1487	3
3093	1540	0
4011	1862	0
3480	1635	0
5069	2309	4
11576	3665	1
2969	1456	0
2200	1403	4
3629	1696	1
3112	1484	4
3326	1655	0
3791	1806	0
21836	4998	1
5511	2298	1
3472	1696	0
5315	2348	1
32784	6375	1
46000	7224	1
6575	2600	1
6074	2523	0
3074	1597	0
3395	1681	0
12678	3999	3
5438	2260	0
6613	2591	3
3364	1681	0
8074	2895	3
3066	1485	0
5378	2210	0
3239	1641	0
3892	1742	0
3415	1690	1
5843	2484	0
6898	2642	0
3145	1499	0
9669	3257	1
6982	2671	0
2959	1533	0
6967	2673	1
3764	1859	1
3043	1436	0
21358	5348	3
4766	2135	1
26954	5794	1
3672	1750	0
6941	2677	1
7073	2810	1
6634	2565	0
21978	5324	1
3925	1923	0
3266	1576	0
6114	2542	3
3803	1773	0
6812	2654	4
3537	1702	4
3485	1666	0
5253	2257	0
24094	5638	1
3420	1730	0
3190	1553	0
3117	1429	4
3805	1818	3
7393	2720	0
7276	2739	1
4360	1934	0
6879	2714	0
10280	3507	1
4079	1903	1
11814	3702	1
3405	1651	0
4262	1926	0
9239	3244	1
3230	1540	0
3658	1769	4
9767	3266	0
3939	1879	3
678	502	7
3808	1768	4
2963	1489	0
3857	1754	1
16314	4564	1
3086	1613	1
4238	1955	3
4503	2048	0
3604	1683	0
551	460	7
4320	1901	4
6838	2758	5
3089	1548	0
3053	1547	1
4012	1807	0
5682	2353	0
5710	2406	0
3233	1602	1
5957	2379	4
5066	2249	0
3592	1723	0
3285	1667	4
3431	1621	0
5267	2094	0
3033	1536	4
11365	3644	1
3373	1743	0
3108	1548	0
3257	1553	0
6442	2584	4
4025	1802	1
4300	1949	1
3053	1610	0
23064	5335	1
3909	1839	1
2945	1579	0
2969	1513	0
4919	2173	0
3848	1846	0
7423	2724	1
3426	1633	0
3258	1614	0
3294	1667	1
3231	1537	1
4934	2185	0
4450	1954	1
3321	1623	0
2961	1599	4
17053	4608	1
5285	2164	0
3764	1771	0
6837	2670	0
3356	1613	0
3730	1796	1
7904	2920	1
6064	2403	1
3523	1667	0
16229	4647	3
4801	2042	0
8861	3069	3
3768	1850	0
5111	2252	0
3810	1829	0
3075	1504	5
3406	1623	4
3566	1719	4
5694	2405	0
4373	1963	0
35286	6671	1
3228	1630	0
4010	1876	0
4991	2063	1
3690	1753	0
6535	2579	0
5430	2354	1
3383	1616	1
9165	3174	5
3423	1582	4
11363	3578	1
4914	2244	1
3596	1718	5
12254	3844	1
2991	1447	4
12667	3903	0
3949	1922	1
3468	1709	4
25859	5703	0
7300	2766	1
6580	2645	0
7203	2693	0
11823	3648	0
45595	6849	0
13301	4040	0
4165	1861	0
6159	2457	1
3445	1623	0
5193	2211	0
3895	1799	0
4109	1763	0
4352	1947	0
3890	1819	0
4989	2270	1
4473	2107	0
4487	2090	3
7146	2642	0
9426	3214	1
3583	1569	4
4325	1905	0
4499	1995	0
12210	3785	0
3903	1912	0
4234	2118	4
3081	1575	4
7911	3029	1
18831	5049	1
3053	1562	0
7746	2875	0
19734	4964	3
5418	2209	4
6680	2661	1
29291	6122	3
11673	3700	1
3595	1736	1
8767	3122	0
3460	1695	0
5025	2099	0
4001	1844	0
4175	1887	0
3463	1654	4
2929	1565	0
12108	3639	1
6866	2580	0
2930	1486	0
5704	2305	1
3482	1694	4
10187	3450	4
5117	2177	1
7785	2843	0
15194	4304	1
4083	1924	0
9351	3231	1
13091	3934	1
11395	3463	0
10561	3526	1
4349	1976	1
5684	2355	1
8207	2912	0
13634	4084	1
6089	2421	0
3306	1662	0
3171	1563	0
5165	2216	0
4435	1884	3
3462	1598	4
3808	1755	1
4552	2035	1
21072	5246	1
7924	2803	0
5073	2163	1
5245	2157	1
3160	1606	0
14738	4328	3
3032	1577	0
3169	1498	1
5466	2253	0
6120	2476	1
3528	1652	1
7965	2854	1
3463	1761	1
4749	2110	0
4542	1866	5
3304	1534	0
8163	2880	3
3295	1576	0
3180	1526	0
3995	1871	1
3046	1583	0
4020	1804	0
5187	2289	0
1308	944	0
13788	4090	3
4166	1907	4
8082	3040	1
3445	1689	0
6825	2662	1
3019	1515	0
5479	2106	1
3418	1699	0
5517	2275	1
7006	2793	0
6990	2746	4
2996	1492	0
4283	1881	4
6582	2517	1
3697	1787	0
3061	1578	3
3257	1580	0
5948	2414	1
23039	5418	1
4458	2012	1
7605	2807	0
4127	1941	4
7398	2719	0
7222	2792	1
3805	1750	5
4053	1860	0
3276	1633	1
5849	2421	0
3292	1638	0
8900	3137	0
3692	1843	0
6976	2780	0
6471	2465	0
7487	2599	0
5110	2284	5
3414	1629	0
3847	1760	4
5253	2173	0
6094	2455	1
3721	1734	0
1812	1127	5
3407	1627	0
6615	2532	0
2957	1521	0
4352	1916	4
4315	1985	1
7435	2667	0
4826	2062	0
5921	2259	0
4377	2020	1
4801	2024	1
4716	2148	1
3332	1650	1
3779	1752	0
15040	4291	0
3839	1792	0
3602	1766	0
3750	1807	4
9460	3272	1
4126	1834	4
3287	1731	3
3863	1779	0
4021	1784	0
5725	2454	1
8997	3185	0
3967	1816	0
3776	1829	1
3273	1540	0
4487	2044	1
8037	2688	0
4671	2105	0
3568	1638	0
3706	1769	0
5048	2068	0
3371	1621	0
3233	1536	0
3646	1722	0
3170	1605	0
3358	1636	0
15309	4313	1
3049	1486	0
3087	1524	4
8135	3059	1
7248	2723	0
7362	2745	0
9549	3349	3
6081	2440	1
4690	1974	4
3757	1747	0
3675	1813	0
3902	1770	0
3912	1671	4
3962	1710	0
3258	1619	4
3354	1682	0
4455	2105	0
7710	2720	5
4358	2044	1
5176	2174	0
12090	3744	1
5041	2222	3
3996	1889	0
29274	6139	3
3957	1840	0
815	621	7
4961	2021	0
3463	1708	0
3951	1897	0
14873	4145	1
20687	5248	3
3057	1557	4
5824	2336	0
7316	2787	0
3296	1662	1
8993	3087	1
2986	1496	0
21438	5115	1
3033	1521	0
7226	2675	5
5810	2333	0
3170	1554	4
28514	6127	1
3390	1658	0
9700	3389	0
3376	1639	3
4165	1938	1
5430	2379	4
3001	1462	0
3130	1535	0
3194	1595	4
6489	2634	1
5344	2292	3
3785	1782	0
4608	2104	1
5447	2266	4
3361	1679	0
9457	3303	3
4428	2036	1
18474	4970	3
4854	2113	1
3446	1716	0
3152	1615	4
4354	1817	0
2954	1407	0
5293	2313	0
1338	935	7
3496	1706	4
6868	2711	0
4813	2092	3
1018	741	5
4410	2011	0
3424	1591	4
3741	1835	0
2985	1544	4
9623	3316	3
3426	1563	4
6279	2478	5
4906	2039	0
3529	1757	0
9073	3155	4
8118	2934	0
2979	1531	4
4130	1928	0
3282	1706	1
4975	2103	0
6422	2528	5
6044	2401	1
8070	2976	0
7036	2641	0
3863	1824	0
3867	1789	0
3269	1686	0
3254	1615	0
4875	2161	1
3765	1770	0
4573	2118	1
5044	2147	1
7711	2937	8
3025	1488	0
3614	1718	0
4723	2163	1
3499	1724	0
11892	3825	1
6188	2495	0
7381	2779	4
15000	4319	1
4771	2213	0
3824	1790	0
4010	1862	0
10358	3423	1
503	404	7
5002	2147	0
10175	3464	1
10569	3495	3
5117	2174	1
18398	4646	0
3920	1817	0
3638	1804	0
3295	1568	4
4201	1896	0
1510	959	3
3453	1719	0
3860	1779	0
3673	1711	0
4020	1852	0
18653	4933	1
7525	2811	3
5612	2314	1
3655	1776	0
3657	1791	0
12907	3937	0
3032	1575	0
5001	2167	1
3472	1694	0
18598	4722	0
3161	1508	0
5694	2439	0
3171	1641	0
2973	1556	4
8954	3183	0
3229	1671	0
8050	2871	0
3821	1823	0
33163	5997	1
3630	1679	0
3077	1531	4
4337	2037	1
11392	3766	1
3694	1716	4
4323	1959	0
3162	1515	0
3705	1714	0
4457	1971	0
4901	2098	0
3879	1827	3
3797	1814	0
3701	1794	0
13840	4020	1
6687	2632	1
13666	4064	1
3349	1607	4
8031	2816	4
46866	7171	1
3493	1708	0
5344	2169	1
3641	1743	0
3833	1780	0
4732	1960	0
14917	4201	1
12675	3984	3
12325	3567	0
4182	1899	0
6662	2597	0
3109	1536	0
23725	5290	1
4059	1849	0
3624	1790	0
2431	1462	4
3699	1891	0
3444	1690	0
6183	2465	1
3696	1767	4
4293	1881	0
3671	1798	0
20922	5247	1
19103	4815	1
10516	3543	0
4966	2112	5
4106	1944	1
7548	2807	0
3392	1734	1
4045	1939	0
4534	1921	0
11775	3758	3
6345	2611	0
2984	1593	0
3604	1744	1
8204	3056	1
9006	3233	0
3783	1778	0
6423	2529	1
10002	3221	0
6131	2443	5
4119	1906	1
4963	2055	0
6935	2550	0
3404	1720	1
3759	1736	0
12810	3826	0
10032	3579	1
19389	5133	3
5348	2165	1
3446	1686	0
3361	1544	0
6074	2443	5
5591	2412	1
3165	1654	0
5373	2376	0
11006	3579	1
3725	1803	1
5841	2455	0
3099	1539	0
3703	1798	0
9597	3419	0
3486	1655	1
6357	2449	1
7296	2828	0
11011	3533	1
4718	2142	1
3145	1675	0
4068	1885	1
3605	1613	0
4752	2067	1
3070	1572	0
3442	1663	1
8980	3129	1
3356	1699	0
8148	2952	1
3202	1629	1
13550	4040	1
4634	1944	0
4580	1991	0
3968	1811	4
4049	1929	1
4072	1846	4
14928	4291	3
5307	2296	0
1449	1001	5
28601	5916	1
3200	1579	0
4949	2418	0
4005	1936	1
5934	2371	1
8565	3086	1
3430	1666	4
37758	6420	3
5914	2474	1
3978	1800	1
3871	1831	0
3353	1518	0
6969	2519	0
42196	7187	3
8205	3120	0
8636	2997	1
7889	2830	1
2939	1406	5
3997	1802	0
3577	1602	0
28290	5862	1
3380	1697	1
3501	1691	4
4457	1941	1
6861	2683	1
12110	3765	0
8934	3250	1
7711	2861	1
3062	1537	1
3187	1518	0
4305	2038	1
4972	2194	0
5335	2262	0
4895	2056	0
14302	4148	3
7297	2865	1
3012	1482	4
3715	1782	1
3578	1787	0
11129	3745	1
3318	1559	0
6721	2654	0
9162	3286	0
3088	1569	1
4047	1930	1
3099	1566	5
4152	1927	0
3183	1618	0
5233	2280	0
3708	1753	0
10957	3471	0
3089	1482	5
3084	1483	0
4924	2257	1
6813	2688	5
3038	1487	0
3999	1925	1
4239	1934	0
14220	4253	0
7210	2705	4
3855	1819	0
29952	6030	1
7946	3051	1
3064	1519	0
4051	1832	0
5415	2107	4
4141	1933	1
5319	2282	0
3995	1825	0
4091	1772	5
1796	1153	1
4139	1891	1
3990	1848	0
3769	1790	0
3566	1718	0
5433	2305	1
3135	1611	1
5930	2453	1
4277	1828	1
6444	2547	0
4986	2111	1
4055	1889	3
3004	1466	4
3365	1574	0
2963	1503	0
3689	1867	1
3729	1729	0
5439	2362	1
6982	2726	1
7221	2730	0
7155	2809	1
12391	3830	0
7700	2760	0
32638	6116	1
2947	1447	0
8024	2979	1
9306	3392	1
8902	3113	0
4127	1840	0
5596	2300	0
10138	3371	0
4058	1900	1
4832	2091	0
6803	2703	1
7025	2670	1
3828	1809	0
4665	2093	1
5648	2402	1
5012	2141	0
7696	2576	1
3736	1778	0
8684	3107	1
13557	3846	0
2903	1658	1
5333	2257	4
3422	1756	0
3436	1803	0
3872	1874	4
2939	1524	4
3749	1778	0
3375	1671	0
10618	3432	5
3889	1784	4
4598	2039	1
3402	1693	0
4107	1907	0
3526	1657	0
3965	1776	4
3931	1815	4
3878	1799	0
3989	1831	0
5560	2282	0
3722	1827	0
5957	2457	1
8809	3069	1
3746	1837	4
3367	1686	0
5896	2396	1
3014	1512	0
16560	4464	0
3698	1761	0
3782	1708	0
5104	2177	1
3590	1768	0
5346	2214	1
9445	3312	0
15039	4300	1
2982	1493	0
[truncated: 20,599 more rows]
