# Supplementary material for: BCAT1 controls embryonic neural stem cells proliferation and differentiation in the upper layer neurons
Source: Mol Brain. 2023 Jun 21;16:53. doi: 10.1186/s13041-023-01044-8 (PMC10283284; doi:10.1186/s13041-023-01044-8)
Supplement: Supplementary file 4 — Additional file 4. Table S3. Each cell corresponds to the State ID in Figure 2. [file 13041_2023_1044_MOESM4_ESM.csv]

	cluster_ID	State
AAACCTGCAGACAAGC-1-0	0	1
AAACGGGTCAGTTAGC-1-0	0	5
AAAGATGCAAAGGAAG-1-0	1	5
AAAGATGGTTCTCATT-1-0	1	1
AAAGCAATCTAACTCT-1-0	1	6
AAAGTAGTCAGTCAGT-1-0	1	3
AAATGCCCACGACGAA-1-0	4	1
AAATGCCCACTCAGGC-1-0	0	3
AAATGCCCATCCGCGA-1-0	0	1
AAATGCCGTACTCGCG-1-0	1	7
AAATGCCTCATGTCCC-1-0	0	3
AAATGCCTCCTGTACC-1-0	1	6
AAATGCCTCGCAAGCC-1-0	1	4
AACACGTGTTAAGTAG-1-0	1	7
AACCATGCAAACGTGG-1-0	0	1
AACCATGGTACTCGCG-1-0	0	5
AACCGCGAGTGAAGTT-1-0	0	5
AACCGCGAGTTAGCGG-1-0	0	5
AACCGCGCATCACAAC-1-0	1	4
AACCGCGGTTAAGTAG-1-0	1	6
AACCGCGTCACGGTTA-1-0	0	1
AACCGCGTCAGCTTAG-1-0	4	1
AACGTTGAGACAAGCC-1-0	1	7
AACTCAGAGTTAACGA-1-0	0	1
AACTCAGTCGGTGTCG-1-0	0	4
AACTCCCCAAGCGTAG-1-0	1	4
AACTCCCCACGGCGTT-1-0	1	7
AACTCCCCATGAGCGA-1-0	1	3
AACTGGTAGAGCTGGT-1-0	0	3
AACTGGTCAAAGTGCG-1-0	3	2
AACTTTCAGTAGGTGC-1-0	1	5
AACTTTCGTCGGCACT-1-0	0	1
AACTTTCTCCGCGGTA-1-0	1	6
AAGACCTTCAAGAAGT-1-0	0	4
AAGCCGCGTCAATACC-1-0	0	1
AAGGAGCAGGATATAC-1-0	1	6
AAGGAGCGTCCATCCT-1-0	0	1
AAGGCAGAGAGGGCTT-1-0	1	7
AAGGCAGAGGCAGTCA-1-0	0	1
AAGGCAGAGTGTCTCA-1-0	1	6
AAGGCAGTCTTTACGT-1-0	0	1
AATCCAGAGGGCTCTC-1-0	1	6
ACACCAAAGCCCAATT-1-0	1	1
ACACCCTGTGAAGGCT-1-0	0	4
ACACCGGTCTGTTTGT-1-0	1	4
ACACTGAAGTGTACGG-1-0	0	1
ACACTGACAGTACACT-1-0	0	2
ACAGCCGAGGCTCTTA-1-0	0	1
ACATGGTAGTATTGGA-1-0	0	1
ACCCACTGTATTAGCC-1-0	1	1
ACCGTAAAGCGATGAC-1-0	1	7
ACCTTTAAGACTAGGC-1-0	1	5
ACCTTTAGTCTAGCGC-1-0	1	6
ACCTTTAGTTTGACAC-1-0	0	4
ACCTTTATCCAGTAGT-1-0	3	2
ACGAGCCGTCATGCAT-1-0	1	5
ACGAGGATCAACGGCC-1-0	1	6
ACGATACAGAGTCTGG-1-0	1	6
ACGATGTAGTGCTGCC-1-0	0	5
ACGCCAGTCTCGTATT-1-0	1	1
ACGCCAGTCTTGTTTG-1-0	1	4
ACGCCGAAGCTAAGAT-1-0	0	1
ACGCCGATCTAACGGT-1-0	1	6
ACGGCCAGTTACAGAA-1-0	1	6
ACGGCCATCACGCGGT-1-0	0	3
ACGGGTCAGTAAGTAC-1-0	1	1
ACGGGTCCACTTCGAA-1-0	0	1
ACGGGTCCAGGGAGAG-1-0	1	2
ACGGGTCGTTATCCGA-1-0	1	4
ACGGGTCTCCTCTAGC-1-0	0	4
ACGTCAACACAACGTT-1-0	0	6
ACGTCAATCTTTACGT-1-0	1	4
ACTATCTCATGTAAGA-1-0	1	4
ACTATCTGTCACAAGG-1-0	1	4
ACTGAACGTACTCAAC-1-0	0	3
ACTGAGTCACATGTGT-1-0	0	3
ACTGAGTCACCAACCG-1-0	0	1
ACTGAGTCAGCTGTAT-1-0	1	4
ACTGATGCATCCCATC-1-0	1	4
ACTGTCCCACGTCAGC-1-0	0	3
ACTTGTTAGTACACCT-1-0	1	7
ACTTGTTCAGCGTAAG-1-0	0	1
ACTTGTTTCAGCATGT-1-0	1	7
ACTTGTTTCCTAGGGC-1-0	1	4
ACTTTCATCAAGCCTA-1-0	0	1
ACTTTCATCTGGGCCA-1-0	1	4
AGAATAGCACTCAGGC-1-0	0	1
AGAATAGGTGGCAAAC-1-0	0	3
AGAATAGTCGGCTTGG-1-0	1	1
AGACGTTTCCACGCAG-1-0	1	6
AGAGCGACATCTACGA-1-0	1	4
AGAGCTTGTCAATGTC-1-0	0	6
AGAGTGGAGCCAGTTT-1-0	0	1
AGAGTGGCAAGCCGCT-1-0	0	1
AGAGTGGCACTTCTGC-1-0	1	6
AGATCTGAGGATGTAT-1-0	0	1
AGATCTGGTACAGCAG-1-0	1	6
AGATTGCAGATCCCGC-1-0	0	4
AGATTGCAGCGTCTAT-1-0	0	1
AGATTGCAGGAATCGC-1-0	0	1
AGATTGCGTGGAAAGA-1-0	1	4
AGCAGCCAGGGAAACA-1-0	0	1
AGCAGCCCATGGGACA-1-0	0	1
AGCAGCCGTCCGCTGA-1-0	1	6
AGCATACAGAATCTCC-1-0	1	7
AGCATACAGTTACCCA-1-0	0	5
AGCATACCACACTGCG-1-0	0	1
AGCCTAAAGAGCTGCA-1-0	0	1
AGCCTAAGTTGATTGC-1-0	8	4
AGCGGTCAGGAACTGC-1-0	1	6
AGCGGTCGTGTTCTTT-1-0	0	1
AGCGTATAGAGGTACC-1-0	1	7
AGCGTCGAGAGACTTA-1-0	1	6
AGCGTCGTCGGGAGTA-1-0	0	4
AGCTCCTTCAATCACG-1-0	0	4
AGCTCCTTCCGAATGT-1-0	0	1
AGCTCCTTCCTCAACC-1-0	0	4
AGCTCTCGTTAGTGGG-1-0	1	7
AGCTCTCTCAATCACG-1-0	1	6
AGCTCTCTCTGGGCCA-1-0	0	3
AGGCCGTCACATGACT-1-0	1	1
AGGCCGTTCGTTACAG-1-0	0	1
AGGGAGTCAGCTGTGC-1-0	1	7
AGGGATGAGTCGAGTG-1-0	0	1
AGGGATGCACATCCAA-1-0	5	1
AGGGATGCATGTAGTC-1-0	0	4
AGGGATGGTGGGTATG-1-0	0	1
AGGGATGTCAGCAACT-1-0	0	5
AGGGATGTCTCTGCTG-1-0	1	4
AGGGTGAAGATGTAAC-1-0	0	3
AGGGTGATCTCTAAGG-1-0	0	1
AGGTCATTCGGGAGTA-1-0	1	4
AGGTCCGAGCGTTTAC-1-0	0	1
AGGTCCGCACTTAACG-1-0	1	1
AGTAGTCCAGTTCATG-1-0	1	5
AGTCTTTAGGCATGTG-1-0	1	4
AGTCTTTCACTAGTAC-1-0	1	6
AGTCTTTCATAGGATA-1-0	1	6
AGTCTTTGTGTGACCC-1-0	1	5
AGTGAGGAGCCCAGCT-1-0	1	4
AGTGGGAAGTCTCGGC-1-0	1	7
AGTGGGACAAGGTTCT-1-0	0	1
AGTGGGACAGACTCGC-1-0	1	7
AGTGGGATCCGTCATC-1-0	0	1
AGTGTCACAAAGTGCG-1-0	0	1
AGTGTCACACTAAGTC-1-0	0	1
ATAACGCAGTGGAGTC-1-0	1	5
ATAACGCGTGCCTGGT-1-0	1	4
ATAAGAGAGGGATCTG-1-0	0	1
ATAAGAGCAAGCGTAG-1-0	1	7
ATAAGAGTCTTTAGTC-1-0	1	4
ATCACGAAGGAATCGC-1-0	0	1
ATCACGATCTCATTCA-1-0	1	4
ATCATCTCATATACCG-1-0	1	5
ATCATCTTCGTCTGAA-1-0	0	4
ATCATGGAGATGTAAC-1-0	1	4
ATCATGGAGCCACGTC-1-0	1	4
ATCATGGCACATCCGG-1-0	0	4
ATCCACCAGTTACCCA-1-0	0	5
ATCCACCCAAACTGTC-1-0	0	5
ATCCACCCACCTCGGA-1-0	0	1
ATCCACCGTCACCTAA-1-0	0	2
ATCCGAAAGCTACCTA-1-0	0	1
ATCGAGTAGGGCTCTC-1-0	1	6
ATCGAGTCAACACCCG-1-0	3	2
ATCGAGTGTGTTCGAT-1-0	1	7
ATCTACTGTCTACCTC-1-0	1	7
ATGAGGGAGGATGGTC-1-0	0	3
ATGCGATCACAGCGTC-1-0	1	5
ATGCGATTCTCGCATC-1-0	0	4
ATGGGAGAGTAATCCC-1-0	1	5
ATGGGAGTCCTGCCAT-1-0	4	1
ATGTGTGCACCAGATT-1-0	0	2
ATGTGTGCAGGATTGG-1-0	0	3
ATGTGTGGTGTTCTTT-1-0	0	1
ATTACTCTCGCAAGCC-1-0	0	1
ATTATCCCAAGTACCT-1-0	0	1
ATTCTACAGAGTAAGG-1-0	0	3
ATTGGACGTTCCGTCT-1-0	3	4
ATTGGTGAGGACTGGT-1-0	0	2
ATTGGTGCACTGTTAG-1-0	0	4
ATTGGTGCAGCCAATT-1-0	1	7
ATTGGTGGTGGTTTCA-1-0	0	1
ATTGGTGTCCTATGTT-1-0	8	4
ATTGGTGTCGCCGTGA-1-0	0	1
ATTGGTGTCGTTACAG-1-0	1	7
ATTTCTGTCAGCACAT-1-0	1	2
ATTTCTGTCGTCACGG-1-0	1	5
ATTTCTGTCTAACTTC-1-0	1	5
CAACCAAGTATCTGCA-1-0	1	7
CAACCAAGTCTCTCTG-1-0	1	4
CAACCAAGTGGCAAAC-1-0	0	5
CAACCTCCACAAGTAA-1-0	1	4
CAACCTCGTCACTGGC-1-0	0	4
CAACCTCGTTATCACG-1-0	1	7
CAACTAGAGCACCGCT-1-0	1	4
CAACTAGTCAACACGT-1-0	0	1
CAACTAGTCGTCTGAA-1-0	1	1
CAAGAAACACAGCCCA-1-0	1	4
CAAGAAACACTTAACG-1-0	0	4
CAAGATCTCTACGAGT-1-0	1	3
CAAGGCCAGCACGCCT-1-0	0	1
CAAGGCCCACGTAAGG-1-0	1	7
CAAGGCCTCCGTAGTA-1-0	1	1
CAAGGCCTCTGATTCT-1-0	0	1
CAAGTTGAGGAGTAGA-1-0	0	1
CAAGTTGAGGGATGGG-1-0	1	1
CACAAACTCATCGCTC-1-0	1	5
CACAAACTCGAGAGCA-1-0	1	7
CACACCTCAGTAAGAT-1-0	0	1
CACACTCTCTGGTTCC-1-0	0	4
CACACTCTCTTACCGC-1-0	1	1
CACAGGCAGCTAGCCC-1-0	1	7
CACAGGCAGTTAACGA-1-0	1	7
CACAGGCTCGTCCAGG-1-0	4	1
CACAGGCTCTATCCTA-1-0	5	3
CACAGTACACAGGTTT-1-0	1	6
CACATTTAGGCTAGAC-1-0	1	6
CACATTTGTTACGACT-1-0	0	1
CACCACTGTACTCTCC-1-0	3	4
CACCACTGTTGACGTT-1-0	0	5
CACCACTTCTCCAACC-1-0	1	7
CACCTTGAGCCCAACC-1-0	0	5
CACTCCAGTGACGCCT-1-0	0	5
CAGAATCAGCTGTTCA-1-0	1	4
CAGAATCCAAGGCTCC-1-0	1	6
CAGAATCCACTTAACG-1-0	1	5
CAGAATCGTACCTACA-1-0	1	3
CAGAGAGAGCGATTCT-1-0	1	7
CAGATCAAGCCTCGTG-1-0	0	3
CAGCAGCTCCTATTCA-1-0	1	6
CAGCATACAATAACGA-1-0	1	6
CAGCATAGTAGCGCTC-1-0	0	1
CAGCCGAGTGAGCGAT-1-0	4	1
CAGCGACAGTGCCAGA-1-0	0	1
CAGCGACCAATGGATA-1-0	0	1
CAGCGACCATTGCGGC-1-0	4	1
CAGCTAAAGTCTCGGC-1-0	0	3
CAGCTAATCGCCTGAG-1-0	0	1
CAGCTAATCTCTTATG-1-0	0	5
CAGCTGGCAGCATACT-1-0	1	5
CAGGTGCCATGGTTGT-1-0	1	4
CAGGTGCGTAGCGTGA-1-0	0	1
CAGTAACCACATCCGG-1-0	0	1
CAGTAACGTCTTGCGG-1-0	1	6
CAGTAACTCAGTTAGC-1-0	4	1
CAGTCCTCAGGTCGTC-1-0	1	5
CATATTCAGTCCCACG-1-0	0	1
CATATTCTCACGAAGG-1-0	1	4
CATATTCTCCGTACAA-1-0	0	1
CATATTCTCTGCAGTA-1-0	1	4
CATCAAGAGAGCTATA-1-0	0	1
CATCAAGCAGCTGTGC-1-0	0	5
CATCAGACAGCTCCGA-1-0	0	5
CATCAGAGTCCGTCAG-1-0	0	1
CATCCACAGAAGGCCT-1-0	0	1
CATCCACGTCGGCTCA-1-0	1	5
CATCGAAGTAACGACG-1-0	0	5
CATCGGGAGAAACGCC-1-0	0	1
CATCGGGCACCTATCC-1-0	1	6
CATGACAAGAGCCTAG-1-0	1	6
CATGACAAGGCATGGT-1-0	0	5
CATGACAGTGTATGGG-1-0	1	6
CATGACATCAGCTGGC-1-0	1	4
CATGCCTGTTCCCGAG-1-0	5	2
CATTATCCAATGGTCT-1-0	1	6
CATTATCTCACGAAGG-1-0	0	1
CATTCGCCAGCTGCAC-1-0	1	6
CCAATCCAGTTAGGTA-1-0	4	1
CCAATCCCAGCTGTAT-1-0	0	3
CCAATCCCAGGCTCAC-1-0	1	1
CCAATCCTCCTCCTAG-1-0	0	1
CCACCTAAGGTGTGGT-1-0	0	3
CCACCTAAGTACATGA-1-0	1	6
CCACCTACACGAAGCA-1-0	0	3
CCACCTACATTAGCCA-1-0	0	1
CCACCTAGTCACTTCC-1-0	1	6
CCACCTATCTCTTATG-1-0	0	6
CCACGGACAGCCTGTG-1-0	8	4
CCACGGAGTCGCATAT-1-0	5	1
CCACGGAGTGTTGGGA-1-0	0	1
CCACTACTCTCGTATT-1-0	1	6
CCAGCGAGTGTGACCC-1-0	0	1
CCAGCGATCGGTCTAA-1-0	1	7
CCATGTCGTATGGTTC-1-0	1	4
CCATGTCGTTTAGCTG-1-0	0	3
CCCAATCAGGGTTTCT-1-0	1	1
CCCAGTTTCCGCGGTA-1-0	1	7
CCCAGTTTCTCCAACC-1-0	1	6
CCCATACAGATCACGG-1-0	0	5
CCGGGATCAGGCGATA-1-0	1	7
CCGGTAGAGCACGCCT-1-0	0	5
CCGGTAGCAGGATCGA-1-0	1	3
CCGGTAGCATGACGGA-1-0	0	1
CCGGTAGGTCGCGTGT-1-0	1	5
CCGGTAGGTGTTGGGA-1-0	0	4
CCGGTAGGTTCAGCGC-1-0	0	1
CCGTGGAAGTGTGGCA-1-0	0	4
CCGTTCAAGACGCACA-1-0	1	6
CCGTTCACATTGGGCC-1-0	0	4
CCGTTCATCACAATGC-1-0	0	1
CCGTTCATCGGCATCG-1-0	1	4
CCTAAAGCAGCGTAAG-1-0	0	1
CCTAAAGCATCCAACA-1-0	1	6
CCTAAAGTCCGCGTTT-1-0	1	4
CCTACACCAGCTGTTA-1-0	1	6
CCTACACGTGACAAAT-1-0	1	6
CCTACACTCTGCCAGG-1-0	0	1
CCTATTAAGCGATGAC-1-0	1	5
CCTATTATCAACACAC-1-0	1	7
CCTCTGATCCCTCAGT-1-0	1	1
CCTCTGATCTTACCTA-1-0	1	6
CCTTACGAGAGTAAGG-1-0	0	1
CCTTACGAGATGAGAG-1-0	1	6
CCTTACGCATAGAAAC-1-0	1	5
CCTTCCCAGGTAGCCA-1-0	0	5
CCTTCCCCAAGTCTGT-1-0	1	6
CCTTCGACACGGCGTT-1-0	0	1
CCTTCGATCAACGGCC-1-0	1	4
CCTTTCTCAGTCTTCC-1-0	0	5
CCTTTCTCATGACATC-1-0	1	1
CGACCTTCAGTATCTG-1-0	0	1
CGACCTTTCAGGCCCA-1-0	1	5
CGACTTCGTCAGGACA-1-0	1	6
CGAGAAGAGACGCTTT-1-0	1	5
CGAGAAGCAAACAACA-1-0	1	6
CGAGCACCAGCAGTTT-1-0	1	6
CGAGCACTCCCTGACT-1-0	1	4
CGAGCACTCGTTTAGG-1-0	4	1
CGAGCCAGTCTCCACT-1-0	0	1
CGATCGGGTGTTCGAT-1-0	4	1
CGATGGCCAATGCCAT-1-0	4	1
CGATGGCGTTACGGAG-1-0	0	3
CGATGTAAGACAGACC-1-0	0	1
CGATGTAAGCTCCTCT-1-0	0	1
CGATTGAAGAAGATTC-1-0	5	2
CGCCAAGAGACCCACC-1-0	1	4
CGCCAAGAGCTCAACT-1-0	1	6
CGCCAAGGTATGAATG-1-0	0	3
CGCGGTAAGACCACGA-1-0	4	1
CGCGTTTTCATGTCCC-1-0	1	4
CGCGTTTTCTGGCGTG-1-0	1	6
CGCTATCAGTGTGGCA-1-0	0	1
CGCTATCCAAGCTGAG-1-0	0	4
CGCTATCGTGAGCGAT-1-0	1	4
CGCTATCTCCTCAACC-1-0	0	3
CGCTGGACACGAAAGC-1-0	0	1
CGCTTCAAGGTGTTAA-1-0	1	3
CGCTTCACACAGATTC-1-0	1	7
CGGACACCAGATGAGC-1-0	1	4
CGGACACGTCCGTTAA-1-0	0	5
CGGACGTAGTTTAGGA-1-0	0	3
CGGACTGAGGCCATAG-1-0	0	1
CGGACTGCAAACGCGA-1-0	1	6
CGGACTGCAATGGACG-1-0	0	2
CGGAGCTGTACCATCA-1-0	1	4
CGGAGCTTCATGCATG-1-0	1	6
CGGAGCTTCTAACTCT-1-0	0	1
CGGAGTCGTAAAGGAG-1-0	0	3
CGGAGTCGTGTGGCTC-1-0	1	4
CGGCTAGAGCTAGGCA-1-0	1	6
CGGCTAGGTCAATGTC-1-0	0	1
CGGCTAGGTCATCGGC-1-0	1	4
CGGGTCACAGCAGTTT-1-0	0	3
CGGGTCAGTAGCGATG-1-0	1	7
CGGGTCAGTCGAAAGC-1-0	0	1
CGGGTCATCCGAACGC-1-0	1	4
CGGTTAAAGAAACCAT-1-0	1	6
CGGTTAAGTATCTGCA-1-0	0	2
CGTAGCGAGCCCTAAT-1-0	0	5
CGTAGCGTCACTTACT-1-0	1	1
CGTAGCGTCGTATCAG-1-0	0	1
CGTAGGCCATTCGACA-1-0	0	5
CGTCACTGTGGTCTCG-1-0	1	1
CGTCAGGGTCTAGCCG-1-0	1	7
CGTCAGGGTCTCCATC-1-0	0	1
CGTCAGGTCCGCTGTT-1-0	0	6
CGTCCATCACGAAGCA-1-0	1	6
CGTCCATTCTTCCTTC-1-0	1	6
CGTGAGCCATAGTAAG-1-0	1	4
CGTGTAAGTCTGGTCG-1-0	4	1
CGTGTCTAGCTGAACG-1-0	4	1
CGTGTCTGTAAACACA-1-0	1	4
CGTGTCTGTAAACGCG-1-0	0	1
CGTGTCTGTCTAAAGA-1-0	0	1
CGTTAGACAGCTGTTA-1-0	0	1
CGTTCTGGTCTTGTCC-1-0	1	4
CGTTGGGAGCGTGAGT-1-0	0	1
CGTTGGGGTCCTGCTT-1-0	0	5
CGTTGGGTCCGTTGTC-1-0	0	3
CTAACTTAGATATACG-1-0	0	4
CTACACCAGGAGCGTT-1-0	0	3
CTACACCCAGCTCGCA-1-0	1	6
CTACACCGTCATTAGC-1-0	0	5
CTACATTCACAAGTAA-1-0	0	3
CTACATTCACAGACAG-1-0	4	1
CTACATTCACTGTTAG-1-0	5	1
CTACATTTCGTCTGAA-1-0	0	1
CTACCCAGTACCAGTT-1-0	4	1
CTACCCATCATCATTC-1-0	1	4
CTACCCATCGCGTAGC-1-0	1	1
CTACGTCAGCTAGCCC-1-0	1	6
CTACGTCAGGCTACGA-1-0	1	7
CTACGTCGTCAACTGT-1-0	0	1
CTAGAGTGTAAATGAC-1-0	0	1
CTAGTGAAGCCACCTG-1-0	0	1
CTCACACCAGCAGTTT-1-0	4	1
CTCACACCATCACAAC-1-0	1	4
CTCACACGTTCATGGT-1-0	1	6
CTCAGAAAGTGGGCTA-1-0	0	1
CTCAGAAGTGGCAAAC-1-0	0	2
CTCATTAGTTATCGGT-1-0	1	7
CTCCTAGAGTAGGCCA-1-0	1	6
CTCGAAATCCTTGACC-1-0	1	1
CTCGTACAGGAGTCTG-1-0	1	7
CTCGTACTCGCAGGCT-1-0	1	6
CTCGTCACAATCGGTT-1-0	1	1
CTCTAATAGCTACCTA-1-0	1	4
CTCTACGAGACAATAC-1-0	0	3
CTCTACGTCAAACAAG-1-0	1	7
CTCTGGTCAGCTCGAC-1-0	0	1
CTCTGGTGTCCCTACT-1-0	0	1
CTGAAACAGTGTTTGC-1-0	1	7
CTGAAACGTGACCAAG-1-0	0	4
CTGAAGTAGTTGAGAT-1-0	1	7
CTGAAGTCACGTGAGA-1-0	0	3
CTGAAGTGTCAGATAA-1-0	0	1
CTGAAGTTCATCATTC-1-0	5	2
CTGATAGCATTATCTC-1-0	1	6
CTGATAGGTTATCGGT-1-0	5	3
CTGATCCAGACAAGCC-1-0	0	1
CTGATCCTCAGTGCAT-1-0	0	1
CTGCGGACACACATGT-1-0	1	6
CTGCGGACATAGTAAG-1-0	0	1
CTGCGGAGTACCGTTA-1-0	1	7
CTGCGGAGTTATGTGC-1-0	1	7
CTGCGGATCCACTGGG-1-0	0	2
CTGCTGTAGCAATATG-1-0	0	6
CTGGTCTAGCGATTCT-1-0	1	6
CTGTGCTAGTGTGGCA-1-0	5	1
CTGTGCTGTAGCGATG-1-0	1	4
CTGTGCTTCCACGAAT-1-0	0	1
CTGTTTAGTATGAAAC-1-0	5	2
CTGTTTATCCCAGGTG-1-0	1	6
CTTAACTGTCGAATCT-1-0	1	1
CTTAACTGTTACGCGC-1-0	0	1
CTTAACTTCCAAAGTC-1-0	1	4
CTTACCGAGCAGGCTA-1-0	0	1
CTTACCGGTCGCATAT-1-0	0	1
CTTAGGAGTAGAGGAA-1-0	1	4
CTTAGGATCTGTCAAG-1-0	0	1
CTTCTCTGTCGCTTCT-1-0	1	6
CTTGGCTAGATGCGAC-1-0	1	6
CTTGGCTTCACAATGC-1-0	0	5
GAAACTCAGCGTCAAG-1-0	0	3
GAAACTCCACTGAAGG-1-0	4	1
GAAACTCTCCAGGGCT-1-0	1	7
GAAATGATCTGATTCT-1-0	0	5
GAACATCCACGAGAGT-1-0	0	1
GAACATCGTATTCTCT-1-0	0	1
GAACCTAAGATCCCGC-1-0	1	6
GAACCTACACAGTCGC-1-0	0	4
GAACCTACAGCCTATA-1-0	0	5
GAACCTATCGAATCCA-1-0	1	7
GAACCTATCTTGAGGT-1-0	1	4
GAACGGACACAGAGGT-1-0	1	4
GAACGGACAGACAAAT-1-0	5	2
GAACGGACAGGGATTG-1-0	1	3
GAACGGAGTCAGGACA-1-0	1	6
GAAGCAGCAAGTCTGT-1-0	1	4
GAATAAGGTGTGAATA-1-0	1	4
GAATAAGTCCTGTAGA-1-0	0	5
GAATGAAAGGGTCGAT-1-0	3	2
GAATGAAAGTTCGCAT-1-0	1	5
GAATGAACACTGTGTA-1-0	1	5
GAATGAACATATACGC-1-0	0	1
GACACGCAGAGACGAA-1-0	0	1
GACAGAGTCGTGGGAA-1-0	1	5
GACGCGTGTCACCTAA-1-0	0	3
GACGGCTCACGAAATA-1-0	4	1
GACGGCTTCCAACCAA-1-0	1	5
GACGGCTTCGTTTAGG-1-0	0	1
GACGTGCAGCCACGTC-1-0	1	6
GACGTGCGTAGCTAAA-1-0	0	1
GACGTTATCCAGTAGT-1-0	1	7
GACTAACCACCAGTTA-1-0	1	4
GACTAACTCCGAATGT-1-0	1	6
GACTGCGAGCAGCGTA-1-0	1	4
GACTGCGAGTACGCGA-1-0	1	1
GACTGCGGTACAGCAG-1-0	0	1
GACTGCGTCAGCACAT-1-0	1	5
GACTGCGTCGGCTACG-1-0	1	5
GAGCAGACAAGTTGTC-1-0	0	1
GAGTCCGGTAGGACAC-1-0	1	6
GATCGATAGCCACCTG-1-0	0	1
GATCGATCACCTCGGA-1-0	0	1
GATCGCGAGGCTATCT-1-0	0	3
GATCGCGGTACATCCA-1-0	0	1
GATCGCGTCAACGGGA-1-0	1	6
GATCGTACATGGTCAT-1-0	1	5
GATCGTATCTGCTTGC-1-0	1	6
GATCTAGAGATGGGTC-1-0	1	5
GATCTAGGTGGAAAGA-1-0	1	7
GATGAAATCGCGTTTC-1-0	1	4
GATGAGGCACGTGAGA-1-0	1	1
GATGAGGGTTTGACTG-1-0	1	5
GATGAGGTCACGCGGT-1-0	0	3
GATGCTACATTAGCCA-1-0	1	7
GATGCTATCAAACGGG-1-0	0	1
GATTCAGCACAACTGT-1-0	0	5
GATTCAGCAGTCAGAG-1-0	0	5
GCAAACTGTGCAGTAG-1-0	0	3
GCAAACTGTTGGTAAA-1-0	0	4
GCAATCAAGTAGCCGA-1-0	0	1
GCAATCATCAAGGCTT-1-0	4	1
GCACATACATCGTCGG-1-0	0	3
GCACATATCGTACGGC-1-0	0	1
GCAGCCAAGCGAGAAA-1-0	1	7
GCAGCCAGTGAAAGAG-1-0	0	5
GCAGTTAAGTCGATAA-1-0	1	5
GCAGTTACACCTCGGA-1-0	1	7
GCAGTTATCATTTGGG-1-0	0	1
GCATACAGTCATACTG-1-0	1	4
GCATACAGTGATGATA-1-0	1	4
GCATACATCATGTGGT-1-0	4	1
GCATACATCGTTTATC-1-0	0	3
GCATGATGTCCGTGAC-1-0	0	4
GCATGATGTTGATTGC-1-0	0	5
GCATGCGAGTGGGTTG-1-0	1	4
GCATGCGCAGTATAAG-1-0	0	1
GCATGCGGTTTAGGAA-1-0	0	4
GCATGTAGTGATGATA-1-0	0	1
GCCAAATCACATTTCT-1-0	1	1
GCCAAATGTCGGGTCT-1-0	1	7
GCCAAATGTGAGGGTT-1-0	1	3
GCCAAATTCGCATGGC-1-0	0	3
GCCTCTAAGTCTCGGC-1-0	1	7
GCCTCTAAGTGGGATC-1-0	1	7
GCCTCTACACGAAGCA-1-0	0	5
GCGACCAAGAGGGATA-1-0	0	1
GCGACCATCAACGCTA-1-0	0	1
GCGACCATCAGGCAAG-1-0	1	4
GCGAGAACACGTTGGC-1-0	0	1
GCGCAACCAGGAATCG-1-0	4	1
GCGCAACGTCGATTGT-1-0	1	6
GCGCAGTCAGCGAACA-1-0	1	4
GCGCAGTCATGCCACG-1-0	0	1
GCGCAGTTCGCCTGTT-1-0	0	1
GCGCAGTTCGGCTTGG-1-0	4	1
GCGCAGTTCTTCCTTC-1-0	0	5
GCGCCAAAGGACAGAA-1-0	0	4
GCGCCAACAGATAATG-1-0	0	1
GCGCGATCACTTAAGC-1-0	0	1
GCGCGATTCTGCTGCT-1-0	1	6
GCGGGTTAGAGGGCTT-1-0	0	1
GCGGGTTCAATAGAGT-1-0	0	1
GCGGGTTTCTTCGAGA-1-0	0	1
GCTCCTAAGGATCGCA-1-0	0	3
GCTCCTATCTCACATT-1-0	1	4
GCTCTGTAGAAGGACA-1-0	1	4
GCTCTGTCACGGTAAG-1-0	1	4
GCTCTGTTCCAGTAGT-1-0	0	2
GCTCTGTTCCTATTCA-1-0	1	6
GCTGCAGAGGGTGTGT-1-0	1	7
GCTGCGATCAGAAATG-1-0	1	6
GCTGCGATCCGGCACA-1-0	0	1
GCTGCTTGTGACGCCT-1-0	1	6
GCTGCTTTCATACGGT-1-0	0	3
GCTGGGTGTGTGAATA-1-0	1	5
GCTGGGTGTTCCACGG-1-0	0	5
GCTTCCAAGCCGATTT-1-0	0	5
GCTTCCACACATCCGG-1-0	0	1
GGAACTTGTTGACGTT-1-0	0	1
GGAATAACATAAAGGT-1-0	0	1
GGACAAGAGGTGCTAG-1-0	1	1
GGACAAGTCGCTTGTC-1-0	1	1
GGACAGAGTACCGTAT-1-0	1	6
GGACAGAGTCTAGCGC-1-0	3	2
GGACGTCAGCGATTCT-1-0	0	1
GGACGTCCATTCTTAC-1-0	1	4
GGACGTCGTAAGTGGC-1-0	1	7
GGAGCAACAAACCTAC-1-0	0	1
GGAGCAAGTTACCGAT-1-0	0	5
GGAGCAAGTTCACCTC-1-0	0	1
GGATTACAGAGCTGCA-1-0	1	4
GGATTACCAGGCTGAA-1-0	0	1
GGATTACTCACAAACC-1-0	0	3
GGATTACTCGAGCCCA-1-0	1	6
GGATTACTCGGTTCGG-1-0	1	5
GGCAATTAGCGCCTTG-1-0	5	1
GGCAATTAGTCCAGGA-1-0	1	4
GGCAATTCAATAAGCA-1-0	1	4
GGCAATTCACCGATAT-1-0	0	1
GGCAATTTCACCATAG-1-0	0	5
GGCCGATGTCTAGCGC-1-0	1	4
GGCCGATGTGTCGCTG-1-0	0	3
GGCGTGTAGGGATGGG-1-0	1	4
GGCGTGTCATCCGTGG-1-0	1	4
GGCGTGTTCAGGTTCA-1-0	0	5
GGCTCGAAGTAGGCCA-1-0	1	6
GGCTCGAAGTGTCTCA-1-0	1	6
GGCTGGTTCGTCGTTC-1-0	0	1
GGGACCTGTAATCACC-1-0	1	7
GGGAGATAGGTTACCT-1-0	0	1
GGGAGATGTCCCGACA-1-0	1	6
GGGAGATTCATGTCTT-1-0	0	5
GGGATGATCAGTTCGA-1-0	0	4
GGGCACTAGCTAGTTC-1-0	1	6
GGGTTGCAGATAGGAG-1-0	1	7
GGTATTGTCGAACGGA-1-0	0	1
GGTATTGTCTACGAGT-1-0	1	4
GGTGAAGAGATATACG-1-0	1	6
GGTGCGTGTTGCGTTA-1-0	1	7
GGTGCGTTCGATAGAA-1-0	0	4
GGTGTTAAGTTAAGTG-1-0	0	1
GGTGTTATCCCATTAT-1-0	1	4
GGTGTTATCCTCAATT-1-0	1	4
GGTGTTATCGGATGGA-1-0	0	1
GGTGTTATCTTGTATC-1-0	0	1
GTAACGTCAGCCTTGG-1-0	1	5
GTAACGTGTTCCACAA-1-0	1	7
GTAACTGCAGGAATGC-1-0	0	5
GTAACTGTCCCTCAGT-1-0	1	4
GTACGTACACGCGAAA-1-0	0	5
GTACGTATCTCTGAGA-1-0	0	4
GTACTCCAGATCTGAA-1-0	4	1
GTACTCCAGCACCGTC-1-0	0	3
GTACTCCGTATATGGA-1-0	1	6
GTACTTTAGTCAAGCG-1-0	1	4
GTACTTTCAAATTGCC-1-0	0	1
GTACTTTCAAGTCTGT-1-0	1	5
GTACTTTCACGAAACG-1-0	1	5
GTACTTTCACGAGAGT-1-0	5	3
GTACTTTGTGCACGAA-1-0	0	1
GTAGGCCCAAGGGTCA-1-0	0	2
GTAGGCCTCATTTGGG-1-0	1	7
GTATCTTAGTCGAGTG-1-0	0	3
GTATTCTAGATATACG-1-0	1	1
GTATTCTCAGCTGTAT-1-0	1	5
GTCAAGTAGTCGATAA-1-0	1	6
GTCACAACAATCGAAA-1-0	0	1
GTCATTTAGAGAACAG-1-0	0	1
GTCATTTCACAAGACG-1-0	0	1
GTCATTTCATTCGACA-1-0	1	5
GTCCTCAGTGGCTCCA-1-0	0	4
GTCGGGTGTGGTCTCG-1-0	1	7
GTCGGGTTCGTTGCCT-1-0	0	1
GTCGGGTTCTTGTACT-1-0	0	5
GTCGTAAAGAATCTCC-1-0	0	2
GTCGTAAGTAGCGTGA-1-0	0	1
GTCTCGTCATCGGTTA-1-0	0	5
GTCTCGTTCCACGAAT-1-0	0	4
GTCTTCGTCGTCCGTT-1-0	0	5
GTGCGGTGTTAGATGA-1-0	0	5
GTGCGGTTCACTCCTG-1-0	0	4
GTGCTTCAGCGTAGTG-1-0	1	1
GTGCTTCAGGCGTACA-1-0	0	3
GTGCTTCCAAGAAGAG-1-0	0	3
GTGCTTCCAAGCTGAG-1-0	4	1
GTGGGTCAGCTAAGAT-1-0	0	1
GTGTGCGCAATGACCT-1-0	1	6
GTGTGCGGTCTCCCTA-1-0	1	4
GTGTTAGAGTGCGTGA-1-0	1	5
GTGTTAGGTGACAAAT-1-0	0	1
GTTAAGCCAATCAGAA-1-0	1	5
GTTCATTGTAACGACG-1-0	1	6
GTTCATTTCTTGACGA-1-0	1	5
GTTCGGGGTAGCGTAG-1-0	0	5
GTTCGGGGTCTCTCTG-1-0	0	1
TAAACCGAGGATGCGT-1-0	0	1
TAAACCGCACGAGAGT-1-0	1	2
TAAACCGCAGGGAGAG-1-0	1	4
TAAACCGCAGGGATTG-1-0	1	5
TAAGCGTGTACCCAAT-1-0	0	5
TAAGTGCAGGGATCTG-1-0	0	2
TACACGACAGCCTGTG-1-0	0	4
TACAGTGCATCCGGGT-1-0	1	5
TACAGTGGTGAACCTT-1-0	0	4
TACCTTAAGCAATATG-1-0	0	1
TACGGATGTAAAGTCA-1-0	0	1
TACGGGCAGAAGGTTT-1-0	0	1
TACGGGCCATCCGGGT-1-0	0	1
TACGGGCGTACATGTC-1-0	1	5
TACGGGCGTGTGGCTC-1-0	0	3
TACGGGCTCCTGCCAT-1-0	1	1
TACTCATCACAGATTC-1-0	1	1
TACTCGCTCACCGGGT-1-0	1	6
TACTCGCTCATGCATG-1-0	1	1
TACTCGCTCCAAGCCG-1-0	0	1
TACTCGCTCCTAGGGC-1-0	1	7
TACTTACCAGTCAGAG-1-0	0	3
TACTTACTCACGACTA-1-0	0	1
TACTTACTCCGTCAAA-1-0	1	7
TACTTGTCACAGTCGC-1-0	1	7
TAGACCAAGATCGATA-1-0	0	1
TAGACCAGTGGGTCAA-1-0	0	1
TAGACCAGTTAAAGAC-1-0	1	4
TAGAGCTCACCCATTC-1-0	1	4
TAGAGCTGTAAGGGAA-1-0	0	1
TAGAGCTGTCTTCGTC-1-0	1	1
TAGAGCTTCCTGCTTG-1-0	1	1
TAGCCGGTCCCTTGCA-1-0	1	6
TAGGCATGTACCATCA-1-0	0	1
TAGGCATTCGTCCGTT-1-0	0	2
TAGTGGTAGGTGCAAC-1-0	0	1
TAGTGGTAGTTTAGGA-1-0	1	4
TAGTGGTCATAAGACA-1-0	0	2
TAGTGGTTCAACACTG-1-0	1	3
TAGTGGTTCCCTCAGT-1-0	1	4
TAGTGGTTCGGGAGTA-1-0	0	1
TAGTTGGAGCGTTGCC-1-0	0	1
TATCAGGCAGCAGTTT-1-0	0	3
TATCAGGGTTACCGAT-1-0	0	3
TATCAGGGTTCGGCAC-1-0	0	1
TATCAGGTCGGTGTTA-1-0	1	4
TATCTCAAGCTACCGC-1-0	1	4
TATCTCAAGGGCTTGA-1-0	0	3
TATCTCATCGAGAACG-1-0	1	4
TATTACCGTGCGAAAC-1-0	0	4
TCAACGACACTGTTAG-1-0	5	1
TCACAAGAGCCTCGTG-1-0	0	1
TCACAAGAGTCGATAA-1-0	1	4
TCACAAGTCTGCAGTA-1-0	1	5
TCACGAAAGAGAACAG-1-0	1	1
TCACGAACACCACCAG-1-0	0	2
TCACGAACATCGGAAG-1-0	4	1
TCACGAATCTGCCCTA-1-0	1	6
TCAGCTCCATATACCG-1-0	1	4
TCAGCTCGTGCGGTAA-1-0	0	1
TCAGGATAGCTACCGC-1-0	0	3
TCAGGATCAATGAAAC-1-0	0	5
TCAGGTATCAACACAC-1-0	1	6
TCATTACGTACATGTC-1-0	0	1
TCATTTGGTAGTAGTA-1-0	1	4
TCCACACAGGATTCGG-1-0	0	5
TCCACACTCGAACTGT-1-0	0	1
TCCCGATAGAGGTTGC-1-0	0	5
TCCCGATGTGTAAGTA-1-0	0	1
TCGCGTTTCGTTGCCT-1-0	3	4
TCGCGTTTCTCCCTGA-1-0	0	5
TCGCGTTTCTTGAGGT-1-0	1	1
TCGGGACCATGAACCT-1-0	1	7
TCGGGACGTAGTGAAT-1-0	0	1
TCGGGACGTATAGGGC-1-0	0	3
TCGGTAAAGAGTGACC-1-0	0	5
TCGGTAACAAACGTGG-1-0	1	1
TCGGTAATCCGGCACA-1-0	1	6
TCGTAGAAGCGTTCCG-1-0	0	3
TCTATTGCACGTTGGC-1-0	1	7
TCTATTGCATTCCTCG-1-0	0	1
TCTATTGTCGTCCAGG-1-0	0	3
TCTCATAAGCTAGTGG-1-0	3	4
TCTCATACAACTGCTA-1-0	0	1
TCTCTAACAGTATAAG-1-0	0	1
TCTCTAAGTCTTCGTC-1-0	0	3
TCTGAGACACCAGGTC-1-0	0	3
TCTGAGAGTACAGTTC-1-0	1	4
TCTGAGATCTACGAGT-1-0	0	3
TCTGAGATCTATGTGG-1-0	0	1
TCTGGAAAGTCCGGTC-1-0	4	3
TCTTTCCGTTCCACTC-1-0	0	1
TGACAACGTACGCTGC-1-0	5	3
TGACGGCGTGAAAGAG-1-0	1	6
TGACTAGGTAAGTAGT-1-0	1	6
TGACTTTAGCGCTTAT-1-0	0	1
TGACTTTCAAGCCCAC-1-0	1	7
TGACTTTCAAGCGTAG-1-0	1	5
TGACTTTCACCAGTTA-1-0	0	3
TGACTTTCACCCTATC-1-0	1	6
TGACTTTCACGTCTCT-1-0	0	5
TGACTTTTCTGGTATG-1-0	0	5
TGAGAGGCAGCTGTAT-1-0	0	1
TGAGAGGGTCGAGATG-1-0	0	3
TGAGAGGGTCTCTTTA-1-0	1	7
TGAGCATCAACACCTA-1-0	4	1
TGAGCCGGTACAAGTA-1-0	0	1
TGAGCCGGTCCATCCT-1-0	1	6
TGAGCCGGTTTAAGCC-1-0	1	7
TGAGCCGTCCTTTCGG-1-0	1	4
TGATTTCAGACCTAGG-1-0	0	5
TGATTTCAGTGAACAT-1-0	1	6
TGCACCTCAGGAATGC-1-0	0	2
TGCCAAAAGCGATTCT-1-0	0	1
TGCCCATCACAGCGTC-1-0	0	1
TGCCCATCACCCAGTG-1-0	0	1
TGCCCATGTCAACTGT-1-0	0	5
TGCGCAGAGTTTAGGA-1-0	1	1
TGCGGGTAGGCACATG-1-0	0	5
TGCGGGTTCACTTCAT-1-0	0	5
TGCTACCAGGTCGGAT-1-0	1	5
TGCTGCTAGTTGAGAT-1-0	0	1
TGCTGCTCACGAAGCA-1-0	1	4
TGCTGCTCACTCAGGC-1-0	0	3
TGCTGCTTCCAGAAGG-1-0	1	6
TGCTGCTTCGTGACAT-1-0	1	6
TGGACGCCAATGGAAT-1-0	0	1
TGGCCAGAGCTGGAAC-1-0	1	7
TGGCCAGCAAGTCATC-1-0	0	1
TGGCCAGCATGTCGAT-1-0	1	6
TGGCCAGGTCCAACTA-1-0	5	1
TGGCCAGTCTGCAAGT-1-0	1	7
TGGCGCAAGTTCGCAT-1-0	1	7
TGGCGCAGTCCTGCTT-1-0	1	4
TGGCGCAGTTAGATGA-1-0	0	1
TGGCTGGAGGTGCAAC-1-0	1	6
TGGCTGGCATACTCTT-1-0	1	4
TGGGAAGAGAAACCTA-1-0	0	3
TGGGAAGGTAGCAAAT-1-0	0	4
TGGTTAGAGAGCTGCA-1-0	4	1
TGGTTAGAGGTGATTA-1-0	1	4
TGGTTCCCACCAACCG-1-0	1	4
TGGTTCCGTCACACGC-1-0	0	2
TGGTTCCGTGATGTCT-1-0	0	1
TGTATTCCACCTCGGA-1-0	1	7
TGTATTCCAGTAGAGC-1-0	1	7
TGTGGTATCCGCAGTG-1-0	1	6
TGTGTTTCACACCGCA-1-0	0	3
TGTGTTTCACGGCCAT-1-0	0	1
TTAACTCGTTGTGGAG-1-0	0	3
TTAACTCTCCAGAAGG-1-0	0	3
TTAACTCTCTATCCTA-1-0	0	3
TTAGGACCAGTTTACG-1-0	0	5
TTAGTTCGTAGCCTCG-1-0	1	4
TTCGAAGAGTTCGCGC-1-0	1	4
TTCGAAGCAGACAGGT-1-0	1	5
TTCGAAGCAGGTGCCT-1-0	0	1
TTCGAAGGTCACTTCC-1-0	1	7
TTCGAAGGTTCGAATC-1-0	1	6
TTCGGTCGTTGGTTTG-1-0	1	4
TTCTACACACTTAACG-1-0	1	5
TTCTACACATCTATGG-1-0	0	1
TTCTCCTAGCACGCCT-1-0	0	2
TTCTCCTGTTCCACAA-1-0	0	3
TTCTTAGAGAGACTTA-1-0	0	3
TTGACTTCAAGCGCTC-1-0	0	1
TTGCCGTAGGCTAGAC-1-0	1	4
TTGCCGTTCCCTAATT-1-0	1	4
TTGCGTCAGTACTTGC-1-0	1	6
TTGCGTCCAATAGCGG-1-0	1	4
TTGCGTCGTTTGGCGC-1-0	1	6
TTGGAACAGATAGGAG-1-0	1	6
TTGGAACGTCTTCTCG-1-0	1	6
TTGGCAAAGTCGAGTG-1-0	0	1
TTGTAGGGTACTTCTT-1-0	1	7
TTGTAGGGTTCGTTGA-1-0	1	5
TTGTAGGTCAAGATCC-1-0	3	4
TTTACTGAGAAACGCC-1-0	0	1
TTTATGCCATGTAGTC-1-0	0	5
TTTATGCGTCAATACC-1-0	1	6
TTTCCTCGTTGATTCG-1-0	1	6
TTTCCTCTCCGAATGT-1-0	0	1
TTTCCTCTCTCGTATT-1-0	1	5
TTTGCGCGTAGAGTGC-1-0	0	1
TTTGCGCGTAGCGTAG-1-0	0	4
TTTGGTTCATACAGCT-1-0	1	7
TTTGGTTGTTCTGTTT-1-0	1	6
TTTGTCAAGGTAGCTG-1-0	0	4
AAACCTGAGGACGAAA-1-1	3	2
AAACCTGAGGAGTTGC-1-1	0	1
AAACCTGCAGCGTAAG-1-1	1	6
AAACCTGGTGTGACGA-1-1	0	7
AAACCTGTCAAAGTAG-1-1	1	6
AAACCTGTCGTTACAG-1-1	1	6
AAACGGGAGGGCTCTC-1-1	0	1
AAACGGGCACCAGATT-1-1	0	5
AAACGGGCAGATCGGA-1-1	0	5
AAAGATGAGCCACTAT-1-1	1	7
AAAGATGAGGCCCGTT-1-1	5	1
AAAGATGCACAGCGTC-1-1	0	1
AAAGATGGTAGCTGCC-1-1	1	6
AAAGATGGTGTGACGA-1-1	0	3
AAAGCAAAGACTAGAT-1-1	0	3
AAAGCAAAGCGCTTAT-1-1	3	1
AAAGCAACAAGTCATC-1-1	5	2
AAAGCAACACCAGGCT-1-1	1	6
AAAGCAACACGTAAGG-1-1	0	5
AAAGCAACATACTACG-1-1	0	1
AAAGCAACATCCTTGC-1-1	0	6
AAAGCAAGTCCATCCT-1-1	1	6
AAAGCAAGTTGACGTT-1-1	0	1
AAAGCAATCTCGAGTA-1-1	0	1
AAAGTAGAGAGTCGGT-1-1	4	1
AAAGTAGAGCTAGTCT-1-1	0	5
AAAGTAGAGGCCCTTG-1-1	1	6
AAAGTAGCATATACGC-1-1	0	1
AAAGTAGGTCTAGGTT-1-1	0	3
AAAGTAGGTGCACGAA-1-1	4	1
AAAGTAGTCATTGCGA-1-1	0	1
AAAGTAGTCGGAATCT-1-1	0	7
AAATGCCAGACCTAGG-1-1	1	6
AAATGCCAGCCACTAT-1-1	0	4
AAATGCCAGGTAGCTG-1-1	5	2
AAATGCCCAGCCACCA-1-1	0	4
AAATGCCGTAAACGCG-1-1	0	5
AAATGCCTCAACACGT-1-1	4	1
AACACGTAGAAGGTTT-1-1	4	1
AACACGTAGATCCTGT-1-1	1	4
AACACGTCATGGAATA-1-1	1	4
AACACGTTCTGATTCT-1-1	1	7
AACCATGCAGCGATCC-1-1	1	6
AACCATGGTCTCACCT-1-1	0	5
AACCATGTCTCTAGGA-1-1	1	5
AACCGCGAGATAGTCA-1-1	5	4
AACCGCGCAGCTGTAT-1-1	0	2
AACCGCGGTGATAAAC-1-1	0	7
AACCGCGTCTGTTGAG-1-1	0	1
AACGTTGAGAGAACAG-1-1	0	1
AACGTTGAGAGTTGGC-1-1	1	6
AACGTTGAGTAGGTGC-1-1	0	1
AACGTTGAGTGTACCT-1-1	1	6
AACGTTGCAAATTGCC-1-1	1	7
AACGTTGTCCTGTACC-1-1	1	6
AACGTTGTCCTGTAGA-1-1	1	7
AACGTTGTCTGAGGGA-1-1	5	1
AACTCAGAGACCTTTG-1-1	0	1
AACTCAGAGATAGCAT-1-1	4	1
AACTCAGAGCATCATC-1-1	1	7
AACTCAGGTTCGGGCT-1-1	0	5
AACTCCCAGCTAACAA-1-1	1	7
AACTCCCGTCTCATCC-1-1	0	1
AACTCCCGTGGTACAG-1-1	0	4
AACTCTTCAGTAGAGC-1-1	0	1
AACTCTTGTCACTTCC-1-1	1	6
AACTGGTAGACGCAAC-1-1	1	6
AACTGGTAGGGAACGG-1-1	3	4
AACTGGTAGGGTATCG-1-1	0	1
AACTGGTCACCTTGTC-1-1	0	3
AACTGGTGTGTCAATC-1-1	0	4
AACTTTCAGCTAAGAT-1-1	1	1
AACTTTCAGTGGACGT-1-1	1	6
AACTTTCCATCCGGGT-1-1	1	6
AACTTTCGTGCTGTAT-1-1	3	4
AAGACCTCAAGTTGTC-1-1	5	2
AAGACCTGTGCAACTT-1-1	0	1
AAGACCTTCAATCACG-1-1	4	1
AAGACCTTCGGCGCTA-1-1	4	1
AAGACCTTCTCTTGAT-1-1	0	1
AAGCCGCAGAAGATTC-1-1	3	4
AAGCCGCGTACCGAGA-1-1	5	1
AAGCCGCTCGATCCCT-1-1	0	4
AAGCCGCTCTGAGGGA-1-1	1	6
AAGGAGCAGAGCTTCT-1-1	1	7
AAGGAGCCACCTCGGA-1-1	0	1
AAGGAGCCACTAGTAC-1-1	0	7
AAGGAGCCAGGGTTAG-1-1	0	1
AAGGAGCTCTGTACGA-1-1	4	3
AAGGCAGAGAGCTGCA-1-1	4	1
AAGGCAGGTATATGAG-1-1	0	5
AAGGTTCAGAAGGTGA-1-1	0	1
AAGGTTCCATCAGTCA-1-1	0	1
AAGGTTCTCTCTTATG-1-1	4	1
AAGGTTCTCTTCAACT-1-1	1	5
AAGTCTGAGGCATTGG-1-1	1	6
AAGTCTGCAAGTCTAC-1-1	4	1
AAGTCTGCAAGTCTGT-1-1	3	2
AAGTCTGGTACAGTTC-1-1	0	1
AATCCAGCATGTTGAC-1-1	0	4
AATCCAGGTCTGGTCG-1-1	0	1
AATCCAGGTTAGTGGG-1-1	0	1
AATCCAGTCAAGGCTT-1-1	0	3
AATCGGTAGAATGTGT-1-1	4	1
AATCGGTAGCAGATCG-1-1	1	6
AATCGGTAGGCTCTTA-1-1	1	6
AATCGGTTCGAACGGA-1-1	0	1
AATCGGTTCGCCGTGA-1-1	1	4
ACACCAAAGAGCCTAG-1-1	1	4
ACACCAAAGCACCGTC-1-1	4	1
ACACCAAGTTTGTTTC-1-1	1	5
ACACCAATCGTCTGAA-1-1	0	1
ACACCAATCTAACCGA-1-1	4	1
ACACCCTAGGACATTA-1-1	1	6
ACACCCTCAATGACCT-1-1	0	3
ACACCCTCAGTGAGTG-1-1	1	6
ACACCCTGTGTGAAAT-1-1	0	1
ACACCCTTCAGTGTTG-1-1	1	6
ACACCCTTCTCTAGGA-1-1	0	1
ACACCGGAGGATGCGT-1-1	1	6
ACACCGGAGGCCATAG-1-1	5	2
ACACCGGAGTTACCCA-1-1	1	4
ACACCGGGTCCCTACT-1-1	0	3
ACACCGGGTGTGACCC-1-1	4	3
ACACCGGTCAATACCG-1-1	0	5
ACACTGAAGAAGGCCT-1-1	4	1
ACACTGAAGAGGGCTT-1-1	1	6
ACACTGAAGTGTTTGC-1-1	1	6
ACACTGATCACAACGT-1-1	0	3
ACAGCCGAGCGTGTCC-1-1	0	1
ACAGCCGAGCTTTGGT-1-1	0	1
ACAGCCGCATACGCCG-1-1	1	6
ACAGCCGGTAGAGCTG-1-1	4	1
ACAGCCGTCGCATGAT-1-1	0	1
ACAGCCGTCGCCAAAT-1-1	0	4
ACATACGAGGGAAACA-1-1	5	3
ACATACGAGGTGACCA-1-1	0	5
ACATACGCATCCCACT-1-1	1	4
ACATACGGTTATCCGA-1-1	0	3
ACATACGTCCGCATCT-1-1	0	4
ACATACGTCGTACGGC-1-1	0	1
ACATCAGCACCAGTTA-1-1	0	6
ACATCAGCACTATCTT-1-1	0	4
ACATCAGGTAGCACGA-1-1	4	1
ACATGGTAGTCATGCT-1-1	0	3
ACATGGTGTGCAGTAG-1-1	3	4
ACATGGTGTTATGTGC-1-1	1	6
ACATGGTTCTGTCAAG-1-1	1	6
ACCAGTAAGATATACG-1-1	0	6
ACCAGTACAGTATAAG-1-1	4	1
ACCAGTAGTCTTCAAG-1-1	4	1
ACCAGTATCACCACCT-1-1	0	5
ACCAGTATCACGCATA-1-1	0	1
ACCAGTATCATTATCC-1-1	1	7
ACCAGTATCTGCAAGT-1-1	0	5
ACCCACTAGACCTAGG-1-1	0	5
ACCCACTCACTTAACG-1-1	4	1
ACCCACTTCCGGCACA-1-1	0	6
ACCGTAACACATCTTT-1-1	1	6
ACCGTAACACGAAGCA-1-1	4	1
ACCGTAAGTGACCAAG-1-1	1	4
ACCGTAATCCAGTATG-1-1	0	6
ACCGTAATCCTCAACC-1-1	0	1
ACCGTAATCGCATGGC-1-1	1	4
ACCTTTAAGCTAGTCT-1-1	0	6
ACCTTTACAATACGCT-1-1	1	4
ACCTTTACAGCGAACA-1-1	4	1
ACCTTTACATGGAATA-1-1	0	5
ACCTTTATCACATGCA-1-1	0	2
ACCTTTATCAGGCAAG-1-1	1	6
ACCTTTATCTACCTGC-1-1	3	2
ACGAGCCAGGATGGAA-1-1	0	5
ACGAGCCCAGACAAAT-1-1	5	1
ACGAGCCGTCTAGTCA-1-1	0	3
ACGAGCCGTCTCGTTC-1-1	0	1
ACGAGCCGTTATCACG-1-1	0	4
ACGAGCCTCAGCTCTC-1-1	0	4
ACGAGCCTCCCTAATT-1-1	0	4
ACGAGGAAGCAAATCA-1-1	3	2
ACGAGGAAGCGCTCCA-1-1	0	2
ACGAGGAAGGCCATAG-1-1	0	1
ACGAGGAAGTGTCCCG-1-1	1	7
ACGAGGACAGTTCATG-1-1	4	1
ACGAGGACATAGACTC-1-1	1	6
ACGAGGATCAGGCAAG-1-1	4	1
ACGATACAGTGTACTC-1-1	1	6
ACGATACGTCGAATCT-1-1	1	6
ACGATACTCCTCTAGC-1-1	4	1
ACGATACTCTAACTGG-1-1	3	4
ACGATGTAGTAATCCC-1-1	1	6
ACGATGTAGTGGTAGC-1-1	0	1
ACGATGTTCATTATCC-1-1	1	6
ACGATGTTCCTTGGTC-1-1	3	2
ACGATGTTCTTACCTA-1-1	5	2
ACGCAGCAGGCTCAGA-1-1	1	6
ACGCAGCCACTGTTAG-1-1	1	6
ACGCAGCGTTCACCTC-1-1	0	1
ACGCCAGAGCTAAGAT-1-1	1	6
ACGCCAGAGTGGTAAT-1-1	0	5
ACGCCAGAGTTCGCGC-1-1	4	1
ACGCCAGCACGTGAGA-1-1	1	7
ACGCCGATCACGCGGT-1-1	0	4
ACGGAGAAGCGCTCCA-1-1	1	6
ACGGAGACAAGGACAC-1-1	3	4
ACGGAGACAAGTCATC-1-1	0	5
ACGGAGACATTACCTT-1-1	1	4
ACGGAGATCAGTCCCT-1-1	1	6
ACGGAGATCGGCGCTA-1-1	0	1
ACGGAGATCTCCTATA-1-1	1	6
ACGGAGATCTGCTGCT-1-1	1	6
ACGGCCATCCTCTAGC-1-1	0	1
ACGGCCATCTTGTCAT-1-1	0	5
ACGGGCTAGACCACGA-1-1	0	3
ACGGGCTCACGGTAAG-1-1	4	1
ACGGGCTGTGGTTTCA-1-1	0	1
ACGGGCTTCCGCGTTT-1-1	5	1
ACGGGTCAGAGAGCTC-1-1	1	6
ACGGGTCAGCCAGTTT-1-1	0	1
ACGGGTCAGCGATAGC-1-1	1	6
ACGGGTCCAACTGGCC-1-1	0	1
ACGGGTCTCTGCGTAA-1-1	1	4
ACGTCAACAAAGGTGC-1-1	1	6
ACGTCAACATACAGCT-1-1	4	1
ACGTCAAGTAAGCACG-1-1	4	1
ACGTCAAGTTAGAACA-1-1	5	4
ACGTCAAGTTATGTGC-1-1	4	1
ACGTCAATCTTAGAGC-1-1	0	6
ACTATCTAGGCCCTTG-1-1	1	7
ACTATCTCAAGCTGAG-1-1	8	4
ACTGAACCACCGGAAA-1-1	0	1
ACTGAACGTTCTGAAC-1-1	0	1
ACTGAACTCCGTTGCT-1-1	1	6
ACTGAACTCGAACGGA-1-1	0	3
ACTGAACTCTAACTGG-1-1	0	3
ACTGAACTCTTGTACT-1-1	4	1
ACTGAGTAGGCATTGG-1-1	0	6
ACTGAGTCAGTTAACC-1-1	0	3
ACTGAGTGTCTAAACC-1-1	0	1
ACTGAGTGTGTTCTTT-1-1	0	1
ACTGAGTTCTGTGCAA-1-1	4	7
ACTGAGTTCTGTTGAG-1-1	4	1
ACTGATGAGACACGAC-1-1	4	5
ACTGATGAGGATTCGG-1-1	4	1
ACTGATGAGTCGAGTG-1-1	1	7
ACTGATGGTAGCGATG-1-1	1	7
ACTGATGGTTGCCTCT-1-1	5	2
ACTGATGTCACCCGAG-1-1	0	1
ACTGCTCAGCGAAGGG-1-1	5	2
ACTGCTCAGTTGAGAT-1-1	0	2
ACTGCTCCAAGCTGTT-1-1	0	7
ACTGCTCCAATAACGA-1-1	0	4
ACTGCTCCATCGGGTC-1-1	4	1
ACTGCTCGTGCAGACA-1-1	0	4
ACTGCTCTCCAAAGTC-1-1	4	1
ACTGTCCAGGCATGTG-1-1	1	1
ACTGTCCGTATGGTTC-1-1	1	7
ACTGTCCTCTTGGGTA-1-1	3	4
ACTTACTAGAGACGAA-1-1	4	1
ACTTACTCAGATGGGT-1-1	5	2
ACTTACTCAGCGATCC-1-1	3	4
ACTTACTGTGTGGCTC-1-1	1	4
ACTTACTTCAGCCTAA-1-1	1	6
ACTTACTTCCAAACTG-1-1	0	4
ACTTACTTCCTCAACC-1-1	1	6
ACTTGTTAGCCAGTAG-1-1	1	6
ACTTGTTTCACTATTC-1-1	0	1
ACTTGTTTCCTCGCAT-1-1	0	1
ACTTTCAGTCTTTCAT-1-1	1	7
ACTTTCAGTTCGAATC-1-1	0	3
ACTTTCATCAACACGT-1-1	1	6
ACTTTCATCAGTTTGG-1-1	1	6
AGACGTTCAATCGGTT-1-1	0	1
AGACGTTCACGAAGCA-1-1	4	3
AGACGTTCATGCCCGA-1-1	0	1
AGACGTTGTCGCGGTT-1-1	0	1
AGAGCGACAACACCTA-1-1	1	6
AGAGCGACACGTAAGG-1-1	4	1
AGAGCGACAGTCTTCC-1-1	0	2
AGAGCGAGTAGCACGA-1-1	0	1
AGAGCGAGTGCACTTA-1-1	0	1
AGAGCGAGTGGCGAAT-1-1	0	5
AGAGCGATCGTTACAG-1-1	3	4
AGAGCTTCAATAGAGT-1-1	0	1
AGAGCTTGTTGATTCG-1-1	1	4
AGAGCTTTCAAGGCTT-1-1	3	4
AGAGCTTTCGGACAAG-1-1	0	1
AGAGTGGAGAGTTGGC-1-1	4	1
AGAGTGGGTCTCTCGT-1-1	0	1
AGAGTGGGTGATAAAC-1-1	1	6
AGAGTGGGTGCCTGCA-1-1	1	6
AGATCTGCACACTGCG-1-1	4	1
AGATCTGCACCCAGTG-1-1	0	1
AGATCTGGTCACAAGG-1-1	0	2
AGATTGCAGGCAAAGA-1-1	1	6
AGATTGCAGGGAGTAA-1-1	0	1
AGATTGCAGTTGCAGG-1-1	0	3
AGATTGCGTGTAATGA-1-1	0	1
AGATTGCTCGCAAGCC-1-1	1	7
AGCAGCCAGCGTAGTG-1-1	0	1
AGCAGCCAGGTGATTA-1-1	1	7
AGCAGCCGTAAATACG-1-1	0	3
AGCAGCCGTTTGTTGG-1-1	1	7
AGCATACAGATGGGTC-1-1	0	5
AGCATACAGGATGGTC-1-1	4	1
AGCATACCACATCCAA-1-1	0	1
AGCATACTCCAAGTAC-1-1	0	3
AGCCTAAAGAAACCTA-1-1	3	2
AGCCTAAAGAGGGATA-1-1	1	5
AGCCTAAAGCAACGGT-1-1	0	5
AGCCTAAGTCGAGATG-1-1	0	1
AGCCTAATCGGCATCG-1-1	0	3
AGCGGTCAGTGCGTGA-1-1	4	1
AGCGGTCGTCTGGAGA-1-1	1	6
AGCGGTCTCGTCGTTC-1-1	0	1
AGCGGTCTCTACTCAT-1-1	1	6
AGCGTATAGCAGCCTC-1-1	1	7
AGCGTATCATACCATG-1-1	3	6
AGCGTATGTGATAAGT-1-1	0	5
AGCGTATGTTAAAGTG-1-1	0	1
AGCGTATGTTCCAACA-1-1	1	4
AGCGTATTCGGATGGA-1-1	0	5
AGCGTCGAGACTAAGT-1-1	4	1
AGCGTCGAGAGCCCAA-1-1	1	6
AGCGTCGCAAAGAATC-1-1	0	1
AGCGTCGGTGGCGAAT-1-1	0	6
AGCGTCGGTGTGAAAT-1-1	4	2
AGCTCCTCAGCCACCA-1-1	4	1
AGCTCCTTCGAATGCT-1-1	1	6
AGCTCTCAGCGCTTAT-1-1	3	2
AGCTCTCAGTCCCACG-1-1	0	4
AGCTTGACACCAGCAC-1-1	1	6
AGCTTGACATGCGCAC-1-1	0	1
AGCTTGATCTCATTCA-1-1	1	1
AGGCCACTCCTGCCAT-1-1	1	6
AGGCCGTGTCAGCTAT-1-1	1	7
AGGCCGTGTGGCGAAT-1-1	0	1
AGGCCGTGTTCGGCAC-1-1	0	6
AGGCCGTTCCGCAAGC-1-1	5	2
AGGCCGTTCGCAAGCC-1-1	0	1
AGGGAGTAGCCAGAAC-1-1	0	1
AGGGAGTAGCGAGAAA-1-1	0	1
AGGGAGTAGCTGTCTA-1-1	1	6
AGGGAGTAGTGACTCT-1-1	1	6
AGGGAGTCAAACAACA-1-1	0	1
AGGGAGTCAATCTGCA-1-1	1	6
AGGGAGTCAGTCAGCC-1-1	0	1
AGGGAGTGTGCAACGA-1-1	4	7
AGGGATGAGAGGTTGC-1-1	1	7
AGGGATGAGTGAACGC-1-1	0	1
AGGGATGCAATAGCGG-1-1	4	1
AGGGATGCATAAAGGT-1-1	4	1
AGGGATGTCGTTTAGG-1-1	0	3
AGGGTGACAATAGAGT-1-1	5	4
AGGGTGACAGTTCCCT-1-1	0	4
AGGTCATAGCTGATAA-1-1	4	3
AGGTCATCAGTGGGAT-1-1	1	6
AGGTCCGAGCAGACTG-1-1	1	6
AGTAGTCAGAGTTGGC-1-1	1	6
AGTAGTCCAATGCCAT-1-1	7	4
AGTAGTCCACAGATTC-1-1	1	5
AGTCTTTCACGGTGTC-1-1	1	6
AGTCTTTCAGGATTGG-1-1	1	6
AGTCTTTGTCCATCCT-1-1	1	4
AGTCTTTGTTACGACT-1-1	4	1
AGTGAGGCACGGTTTA-1-1	4	1
AGTGAGGGTATTCGTG-1-1	0	1
AGTGAGGGTTTCGCTC-1-1	1	6
AGTGAGGTCATAGCAC-1-1	5	1
AGTGAGGTCCAAGTAC-1-1	1	6
AGTGGGAAGATGTTAG-1-1	0	2
AGTGGGACAGCGTCCA-1-1	4	1
AGTGGGAGTACTTGAC-1-1	4	1
AGTGGGATCTACTTAC-1-1	4	1
AGTGTCAAGTGGTAGC-1-1	1	6
AGTGTCAGTGCACGAA-1-1	1	7
AGTGTCATCACTTACT-1-1	1	6
AGTTGGTAGCGTGAGT-1-1	0	5
AGTTGGTAGCTAGCCC-1-1	1	6
AGTTGGTCACGGTAGA-1-1	0	4
AGTTGGTGTAGCGTAG-1-1	1	6
AGTTGGTGTCCTGCTT-1-1	4	1
AGTTGGTTCAGTACGT-1-1	3	4
AGTTGGTTCTTTAGGG-1-1	3	4
ATAACGCAGCTAGTTC-1-1	3	4
ATAACGCAGGCAATTA-1-1	1	7
ATAACGCAGTGAAGAG-1-1	3	4
ATAACGCCATCCTAGA-1-1	0	5
ATAACGCGTGGGTCAA-1-1	0	1
ATAACGCTCAGAGGTG-1-1	0	1
ATAAGAGAGATGTTAG-1-1	3	4
ATAAGAGAGCCAGTTT-1-1	0	3
ATAAGAGAGCTCCCAG-1-1	0	6
ATAAGAGCAGCTGCTG-1-1	0	4
ATAAGAGGTGAAATCA-1-1	0	1
ATAAGAGGTGCAGACA-1-1	0	1
ATAAGAGTCACAGTAC-1-1	4	1
ATAAGAGTCAGAGCTT-1-1	1	6
ATAGACCCAATGGAAT-1-1	0	1
ATAGACCCAGTAGAGC-1-1	0	1
ATAGACCCATGGGACA-1-1	0	3
ATCACGAAGCCTATGT-1-1	0	1
ATCACGAGTTGGAGGT-1-1	1	4
ATCATCTAGGCTAGCA-1-1	0	3
ATCATCTGTTAGATGA-1-1	0	1
ATCATCTTCACCTCGT-1-1	0	4
ATCATCTTCATCGATG-1-1	0	5
ATCATGGAGCAGGCTA-1-1	3	4
ATCATGGAGTGCCAGA-1-1	1	4
ATCATGGAGTGTTGAA-1-1	0	1
ATCATGGGTGATAAGT-1-1	0	4
ATCATGGTCCATGAGT-1-1	3	2
ATCCACCCAGACAGGT-1-1	0	1
ATCCACCGTAAACGCG-1-1	0	1
ATCCACCTCATCGCTC-1-1	0	1
ATCCACCTCCGAAGAG-1-1	4	7
ATCCGAAAGGGATGGG-1-1	1	6
ATCCGAAAGTATGACA-1-1	0	1
ATCCGAAAGTCGTTTG-1-1	4	7
ATCCGAAGTCGTTGTA-1-1	1	6
ATCCGAAGTGAGGGTT-1-1	4	1
ATCCGAAGTTCCGTCT-1-1	0	5
ATCGAGTAGTGCGATG-1-1	0	1
ATCGAGTGTTGTGGAG-1-1	1	6
ATCGAGTTCACAGGCC-1-1	1	6
ATCGAGTTCCCATTTA-1-1	0	1
ATCTACTCACTCAGGC-1-1	1	6
ATCTACTTCACCGGGT-1-1	1	4
ATCTGCCTCTCGGACG-1-1	1	4
ATGAGGGAGATACACA-1-1	1	5
ATGAGGGAGGCAAAGA-1-1	0	5
ATGAGGGCAGGTCCAC-1-1	0	4
ATGAGGGGTTACAGAA-1-1	0	1
ATGAGGGGTTGGACCC-1-1	3	4
ATGCGATCAAACGTGG-1-1	0	3
ATGCGATCAAATCCGT-1-1	3	4
ATGCGATCACCGATAT-1-1	0	1
ATGCGATGTCCAGTAT-1-1	3	2
ATGGGAGAGATATACG-1-1	0	3
ATGGGAGAGGAGTTTA-1-1	0	5
ATGGGAGCACCTATCC-1-1	0	1
ATGGGAGCAGGGTATG-1-1	0	1
ATGGGAGGTAACGCGA-1-1	1	7
ATGGGAGGTCCATGAT-1-1	0	5
ATGGGAGGTGCAGTAG-1-1	0	4
ATGTGTGAGGACAGCT-1-1	0	1
ATGTGTGGTACCATCA-1-1	1	6
ATTACTCAGTGTACTC-1-1	0	6
ATTACTCAGTTAGGTA-1-1	0	1
ATTACTCGTCGCTTCT-1-1	1	6
ATTACTCGTCTGCGGT-1-1	1	6
ATTACTCTCGCAAACT-1-1	0	1
ATTATCCAGTGAATTG-1-1	3	4
ATTATCCGTCCCTACT-1-1	1	4
ATTGGACAGCACCGCT-1-1	1	4
ATTGGACCACGAGGTA-1-1	0	1
ATTGGACCATGGATGG-1-1	1	6
ATTGGACGTCAGAATA-1-1	1	6
ATTGGACGTGAGGCTA-1-1	0	4
ATTGGTGCAAGGACAC-1-1	1	4
ATTGGTGGTTAAGTAG-1-1	0	2
ATTGGTGTCGCTGATA-1-1	0	1
ATTTCTGAGAGATGAG-1-1	3	2
ATTTCTGTCCATGAAC-1-1	0	3
ATTTCTGTCGTATCAG-1-1	4	1
ATTTCTGTCGTGACAT-1-1	4	1
CAACCAAAGAGTGACC-1-1	0	6
CAACCAACACAACGCC-1-1	0	4
CAACCAACACATTAGC-1-1	1	4
CAACCAAGTAAGTGGC-1-1	0	5
CAACCAATCAACCAAC-1-1	0	1
CAACCTCCACATTCGA-1-1	4	1
CAACCTCTCCTACAGA-1-1	3	2
CAACCTCTCGTCCAGG-1-1	0	4
CAACTAGCAGCTGTAT-1-1	1	6
CAACTAGGTAAGTTCC-1-1	0	1
CAACTAGGTCTCCCTA-1-1	0	4
CAACTAGGTGGCCCTA-1-1	1	4
CAACTAGGTTTAGCTG-1-1	1	6
CAACTAGTCACTGGGC-1-1	1	6
CAAGAAAAGAAACGCC-1-1	0	1
CAAGAAAAGCATGGCA-1-1	0	1
CAAGAAAAGGCGACAT-1-1	1	6
CAAGAAAAGTGGCACA-1-1	0	1
CAAGAAATCCGGCACA-1-1	4	1
CAAGAAATCGAATCCA-1-1	0	4
CAAGATCAGACTGGGT-1-1	3	4
CAAGATCGTGCACTTA-1-1	7	4
CAAGATCGTTGCGCAC-1-1	4	1
CAAGATCTCACCTCGT-1-1	0	1
CAAGATCTCAGAAATG-1-1	1	6
CAAGGCCAGCGGCTTC-1-1	1	4
CAAGGCCGTACCGTTA-1-1	1	6
CAAGGCCTCATGTCTT-1-1	3	5
CAAGTTGGTACCTACA-1-1	0	5
CAAGTTGGTATGAAAC-1-1	0	6
CAAGTTGGTCACACGC-1-1	7	2
CAAGTTGGTCTCGTTC-1-1	4	1
CAAGTTGTCACCGGGT-1-1	5	2
CACAAACAGCTTTGGT-1-1	0	1
CACAAACCAGGTCGTC-1-1	1	6
CACAAACGTTCCGTCT-1-1	0	1
CACAAACTCTGTGCAA-1-1	0	5
CACACAAGTCTCACCT-1-1	0	2
CACACCTCATTCACTT-1-1	1	6
CACACCTGTCGCGTGT-1-1	4	1
CACACCTGTCTCAACA-1-1	0	2
CACACCTTCAGGTAAA-1-1	0	3
CACACTCCAATAGCAA-1-1	4	1
CACACTCCAATAGCGG-1-1	0	1
CACACTCGTGGCAAAC-1-1	0	1
CACACTCTCTTAGAGC-1-1	4	1
CACAGGCAGAACAACT-1-1	1	6
CACAGGCAGCTCTCGG-1-1	0	3
CACAGGCGTTTGTTTC-1-1	0	1
CACAGGCTCATGCTCC-1-1	0	1
CACAGTAAGTACCGGA-1-1	4	2
CACAGTACAATAGAGT-1-1	1	6
CACAGTACAGCTGTAT-1-1	1	7
CACAGTAGTTCTGAAC-1-1	0	5
CACATAGAGCCGTCGT-1-1	1	6
CACATAGAGCTGTTCA-1-1	1	4
CACATAGCAACAACCT-1-1	0	3
CACATAGCATGTCCTC-1-1	0	1
CACATAGGTGTAACGG-1-1	0	3
CACATAGTCCTGCAGG-1-1	0	1
CACATAGTCGGTGTCG-1-1	1	6
CACATTTAGCAATATG-1-1	0	1
CACATTTCAGCATGAG-1-1	0	2
CACATTTCAGGTCTCG-1-1	1	6
CACATTTGTGAGGCTA-1-1	1	1
CACCACTAGAAACCAT-1-1	0	3
CACCACTAGGAGTAGA-1-1	1	1
CACCACTAGGCTACGA-1-1	0	6
CACCACTCAAGCCATT-1-1	4	1
CACCACTCAAGCGCTC-1-1	1	6
CACCACTTCATGCAAC-1-1	0	4
CACCAGGAGAAGGTTT-1-1	0	1
CACCAGGAGGCCCTCA-1-1	0	5
CACCAGGAGGCCGAAT-1-1	0	1
CACCAGGGTTGAGTTC-1-1	1	7
CACCAGGTCGGTGTTA-1-1	1	6
CACCAGGTCTGGAGCC-1-1	1	7
CACCTTGCAAGCCTAT-1-1	0	1
CACCTTGCACTGCCAG-1-1	3	4
CACCTTGGTGGCGAAT-1-1	0	6
CACCTTGGTTAAGTAG-1-1	3	2
CACCTTGTCACGCATA-1-1	0	2
CACCTTGTCATTTGGG-1-1	0	5
CACCTTGTCTTTAGGG-1-1	0	1
CACTCCAAGAGACGAA-1-1	5	1
CACTCCAAGGACATTA-1-1	4	1
CACTCCAAGTCATGCT-1-1	4	1
CACTCCACACGAAACG-1-1	0	3
CACTCCACAGCCACCA-1-1	0	1
CACTCCAGTCATCCCT-1-1	1	6
CACTCCAGTGATAAAC-1-1	0	1
CACTCCAGTGTTTGGT-1-1	0	5
CAGAATCAGAGTGACC-1-1	1	6
CAGAATCAGCCACCTG-1-1	0	1
CAGAATCCATCCTAGA-1-1	0	3
CAGAATCGTAGGCTGA-1-1	1	6
CAGAATCTCGCGTAGC-1-1	1	7
CAGAGAGAGGTCATCT-1-1	5	2
CAGAGAGCAACACGCC-1-1	4	1
CAGAGAGCACTGTGTA-1-1	1	5
CAGAGAGCATTAGGCT-1-1	1	5
CAGAGAGTCAAGAAGT-1-1	5	1
CAGAGAGTCCACGACG-1-1	1	4
CAGCAGCCAATGGAAT-1-1	4	1
CAGCATATCATCGATG-1-1	0	4
CAGCATATCGTTTATC-1-1	1	6
CAGCCGAAGAGTACAT-1-1	4	1
CAGCCGACACTATCTT-1-1	0	4
CAGCCGAGTAAGTTCC-1-1	1	6
CAGCCGAGTACAGTTC-1-1	0	2
CAGCCGATCCTTCAAT-1-1	0	4
CAGCGACAGACCTAGG-1-1	0	3
CAGCGACCACCACCAG-1-1	0	2
CAGCGACGTCATCCCT-1-1	0	4
CAGCTAAAGGCGCTCT-1-1	0	1
CAGCTAAAGTTCGCAT-1-1	1	6
CAGCTAACAAAGTCAA-1-1	0	1
CAGCTAAGTCGAGATG-1-1	0	3
CAGCTAATCATGTAGC-1-1	0	2
CAGCTAATCGCGTTTC-1-1	0	1
CAGCTAATCGGCTTGG-1-1	0	4
CAGCTGGAGGTAGCTG-1-1	0	6
CAGCTGGCAAAGTGCG-1-1	1	7
CAGGTGCAGTGTTAGA-1-1	0	2
CAGGTGCCATTCCTGC-1-1	3	4
CAGGTGCGTACGCACC-1-1	0	1
CAGTAACAGAGCCTAG-1-1	1	4
CAGTAACAGATGTGGC-1-1	4	1
CAGTAACAGCGTAGTG-1-1	0	3
CAGTCCTAGACCACGA-1-1	0	4
CAGTCCTAGTGGGCTA-1-1	0	4
CAGTCCTCAAGTAGTA-1-1	0	2
CAGTCCTTCCGCGCAA-1-1	4	3
CAGTCCTTCCTGTACC-1-1	4	1
CATATGGCAAACTGCT-1-1	1	6
CATATTCTCGTAGGAG-1-1	1	4
CATCAAGCACATCCAA-1-1	0	5
CATCAAGCACCGAATT-1-1	0	4
CATCAAGCAGCCTTGG-1-1	3	4
CATCAAGCATTTCAGG-1-1	4	2
CATCAAGGTCTCTCTG-1-1	1	7
CATCAAGTCAGGCCCA-1-1	3	4
CATCAAGTCTACTATC-1-1	1	6
CATCAAGTCTCTGTCG-1-1	1	6
CATCAGAAGTGTTTGC-1-1	0	4
CATCAGACAACACCCG-1-1	0	2
CATCAGACAGGTGGAT-1-1	0	1
CATCAGACATTGAGCT-1-1	0	1
CATCAGAGTCAGAAGC-1-1	0	5
CATCAGAGTTAAGATG-1-1	4	1
CATCAGATCCTTAATC-1-1	0	1
CATCAGATCTACCAGA-1-1	1	6
CATCAGATCTTCCTTC-1-1	0	5
CATCCACAGATAGTCA-1-1	0	3
CATCCACCACATGACT-1-1	1	7
CATCCACCAGGGAGAG-1-1	4	1
CATCCACGTGTGCCTG-1-1	4	4
CATCCACTCTATCCTA-1-1	1	6
CATCGAAAGAATAGGG-1-1	0	6
CATCGAAAGACACTAA-1-1	1	4
CATCGAACATACGCTA-1-1	0	4
CATCGAATCGGGAGTA-1-1	1	6
CATCGGGAGATCCGAG-1-1	1	4
CATCGGGAGCGTGAGT-1-1	0	5
CATCGGGTCAGCCTAA-1-1	1	6
CATGACAAGCCTCGTG-1-1	1	7
CATGACAAGCTGAACG-1-1	1	7
CATGACAAGTAGTGCG-1-1	0	4
CATGACACAATCGGTT-1-1	1	4
CATGACAGTACGAAAT-1-1	0	5
CATGACAGTTGGTGGA-1-1	0	4
CATGCCTAGGCATGTG-1-1	0	1
CATGGCGCAAGCTGAG-1-1	0	5
CATGGCGTCATAAAGG-1-1	3	4
CATGGCGTCTTGTATC-1-1	4	1
CATTATCAGCCACCTG-1-1	1	7
CATTATCAGCTAGCCC-1-1	1	7
CATTATCCACTCGACG-1-1	1	4
CATTATCCATGGATGG-1-1	0	6
CATTATCGTTCGCGAC-1-1	1	6
CATTATCTCCAAACAC-1-1	1	5
CATTCGCCATCCTAGA-1-1	0	1
CATTCGCGTGGAAAGA-1-1	3	4
CATTCGCTCGGCTTGG-1-1	0	1
CATTCGCTCGTGGACC-1-1	1	6
CCAATCCAGCGTTTAC-1-1	0	4
CCAATCCAGCTGTTCA-1-1	1	6
CCAATCCCAATGACCT-1-1	1	7
CCAATCCGTAGTAGTA-1-1	1	5
CCAATCCTCGTCTGAA-1-1	1	6
CCACCTAAGGTCGGAT-1-1	0	5
CCACCTACAACCGCCA-1-1	5	1
CCACCTACATTCACTT-1-1	0	1
CCACCTACATTTCAGG-1-1	3	2
CCACCTATCATGTCTT-1-1	0	1
CCACGGAAGCCACCTG-1-1	0	7
CCACGGACACATAACC-1-1	1	7
CCACGGAGTATAGTAG-1-1	0	2
CCACGGAGTGTTAAGA-1-1	0	1
CCACGGATCCTCAACC-1-1	0	6
CCACGGATCGCGCCAA-1-1	0	4
CCACTACGTAAATACG-1-1	3	4
CCACTACGTCATACTG-1-1	4	1
CCACTACTCGTTTGCC-1-1	1	4
CCAGCGAAGGCATTGG-1-1	0	1
CCAGCGACACGGCTAC-1-1	1	6
CCAGCGACAGTACACT-1-1	0	5
CCAGCGATCGACAGCC-1-1	1	7
CCATGTCAGGCGATAC-1-1	0	2
CCATGTCAGGGTCGAT-1-1	1	7
CCATGTCGTACCATCA-1-1	0	4
CCATGTCGTCAGAGGT-1-1	4	1
CCATGTCTCACAATGC-1-1	0	1
CCATGTCTCAGCTTAG-1-1	4	1
CCATGTCTCGCTTAGA-1-1	1	7
CCATTCGAGCCCGAAA-1-1	0	4
CCATTCGAGTCTCCTC-1-1	3	2
CCATTCGCAGACAGGT-1-1	0	1
CCATTCGCAGACGTAG-1-1	1	4
CCATTCGCATGCATGT-1-1	1	4
CCATTCGTCGAGGTAG-1-1	1	7
CCATTCGTCTGAAAGA-1-1	0	2
CCCAATCAGGATGGAA-1-1	4	1
CCCAATCCATCACAAC-1-1	0	4
CCCAATCGTTTGACTG-1-1	1	4
CCCAGTTAGTACGCGA-1-1	5	1
CCCAGTTGTCGAAAGC-1-1	0	1
CCCAGTTGTCGAGATG-1-1	1	6
CCCAGTTTCCAGTAGT-1-1	0	1
CCCAGTTTCGGACAAG-1-1	0	1
CCCATACAGATATACG-1-1	0	4
CCCATACCACTTAAGC-1-1	0	1
CCCATACGTCCTAGCG-1-1	0	4
CCCATACGTGCCTGCA-1-1	0	3
CCCATACTCTGCGACG-1-1	0	1
CCCTCCTCAGCTATTG-1-1	5	2
CCCTCCTGTCGTCTTC-1-1	0	1
CCCTCCTGTCTCCATC-1-1	4	1
CCCTCCTTCCCATTTA-1-1	0	1
CCGGGATCAATCTGCA-1-1	1	6
CCGGGATCATCACCCT-1-1	0	1
CCGGGATTCTGATACG-1-1	5	4
CCGGTAGCAGTTAACC-1-1	0	1
CCGTACTCATCGGTTA-1-1	0	3
CCGTACTTCATTGCCC-1-1	0	1
CCGTACTTCCATTCTA-1-1	4	1
CCGTGGAAGGGAGTAA-1-1	1	7
CCGTGGAAGGGCTCTC-1-1	0	1
CCGTGGACAATGGAGC-1-1	0	1
CCGTGGACACAGACTT-1-1	0	1
CCGTGGAGTTGATTGC-1-1	1	6
CCGTGGATCAGCGATT-1-1	1	6
CCGTGGATCGGCGGTT-1-1	1	6
CCGTTCACACATCCAA-1-1	1	6
CCGTTCACATCACAAC-1-1	0	1
CCGTTCACATCGGGTC-1-1	0	4
CCGTTCAGTCTCTTTA-1-1	0	1
CCGTTCATCCACGCAG-1-1	0	1
CCTAAAGAGAACTCGG-1-1	4	1
CCTAAAGAGTATTGGA-1-1	1	6
CCTAAAGCACACTGCG-1-1	4	1
CCTAAAGCACGACGAA-1-1	3	4
CCTACACCACACCGCA-1-1	0	5
CCTACACGTACGCTGC-1-1	0	1
CCTACACGTGTAACGG-1-1	1	4
CCTACCAAGGCGACAT-1-1	0	4
CCTACCACAAGCTGAG-1-1	0	7
CCTACCACAGATTGCT-1-1	1	6
CCTACCATCAAAGACA-1-1	0	1
CCTACCATCACAGGCC-1-1	1	6
CCTAGCTAGAAGGACA-1-1	0	3
CCTAGCTAGGAGTCTG-1-1	0	2
CCTAGCTAGTTTAGGA-1-1	0	1
CCTAGCTCACCCATGG-1-1	0	1
CCTAGCTGTGTGGTTT-1-1	0	1
CCTATTAAGCCCAGCT-1-1	0	1
CCTATTAAGGAACTGC-1-1	0	5
CCTATTACAAACAACA-1-1	0	1
CCTATTACATCCGCGA-1-1	0	2
CCTATTAGTTACGACT-1-1	0	1
CCTATTATCGGACAAG-1-1	1	5
CCTATTATCGGATGTT-1-1	0	1
CCTATTATCTTGTTTG-1-1	4	1
CCTCAGTTCAAGATCC-1-1	1	6
CCTCAGTTCCGTCATC-1-1	0	5
CCTCTGAAGTCCAGGA-1-1	0	5
CCTCTGACAGTATCTG-1-1	3	4
CCTTACGAGCGGCTTC-1-1	1	6
CCTTACGAGTAGGCCA-1-1	4	1
CCTTACGAGTCGTACT-1-1	0	1
CCTTCCCAGAAGGGTA-1-1	0	3
CCTTCCCAGGCTAGAC-1-1	0	1
CCTTCCCCAAGCGCTC-1-1	4	1
CCTTCCCCAGTGAGTG-1-1	0	1
CCTTCCCGTACAGTTC-1-1	4	1
CCTTCGAAGAGTACAT-1-1	0	3
CCTTCGAAGCGTGAGT-1-1	0	3
CCTTCGAAGGCATTGG-1-1	5	2
CCTTCGAAGTAGATGT-1-1	1	6
CCTTCGACAGCCACCA-1-1	0	7
CCTTCGACATCCCATC-1-1	1	6
CCTTCGAGTAGCGCAA-1-1	3	4
CCTTTCTAGCTCTCGG-1-1	0	1
CCTTTCTAGGACATTA-1-1	3	4
CCTTTCTAGTTAAGTG-1-1	0	1
CCTTTCTCAGAGTGTG-1-1	7	2
CCTTTCTTCGGCCGAT-1-1	0	1
CGAACATTCCCAGGTG-1-1	0	3
CGAATGTAGGTGCAAC-1-1	0	2
CGAATGTAGTGGAGTC-1-1	1	4
CGAATGTCAAAGTCAA-1-1	3	4
CGAATGTCATGCTGGC-1-1	4	7
CGAATGTGTAGAAGGA-1-1	0	5
CGAATGTTCGCGATCG-1-1	0	6
CGAATGTTCGGACAAG-1-1	1	6
CGAATGTTCTTACCTA-1-1	1	6
CGAATGTTCTTTAGTC-1-1	0	1
CGACCTTCATCACCCT-1-1	1	4
CGACCTTGTTGAGTTC-1-1	0	1
CGACTTCAGCACGCCT-1-1	5	2
CGACTTCAGTACATGA-1-1	0	2
CGACTTCAGTCCAGGA-1-1	4	1
CGACTTCCACAGGTTT-1-1	1	4
CGACTTCCAGGTCCAC-1-1	0	1
CGACTTCCAGGTGCCT-1-1	0	4
CGAGAAGCAAACCCAT-1-1	3	1
CGAGAAGGTAACGACG-1-1	1	6
CGAGAAGTCCTCGCAT-1-1	4	3
CGAGCACGTACTCGCG-1-1	0	1
CGAGCACGTAGTGAAT-1-1	0	1
CGAGCACTCAAACCGT-1-1	4	1
CGAGCCAAGCATGGCA-1-1	1	6
CGAGCCAAGTGCCAGA-1-1	3	2
CGAGCCACAGGGATTG-1-1	0	1
CGAGCCAGTTGGTTTG-1-1	1	4
CGATCGGAGACCTAGG-1-1	4	1
CGATCGGCAATGACCT-1-1	0	1
CGATCGGCAGACTCGC-1-1	3	4
CGATCGGGTACGCTGC-1-1	1	6
CGATCGGGTGAGGCTA-1-1	3	4
CGATGGCAGCATCATC-1-1	1	6
CGATGGCAGTCCTCCT-1-1	0	1
CGATGGCCAATGGACG-1-1	4	1
CGATGGCCACTTAAGC-1-1	0	1
CGATGGCTCCCGGATG-1-1	0	1
CGATGTACACTTAACG-1-1	0	2
CGATGTACATTCCTGC-1-1	7	4
CGATGTATCACGGTTA-1-1	4	1
CGATTGACATGACGGA-1-1	0	6
CGATTGAGTAAGGGCT-1-1	3	2
CGATTGAGTACCCAAT-1-1	5	4
CGATTGAGTCAGAGGT-1-1	0	5
CGATTGAGTCGGCTCA-1-1	4	1
CGATTGAGTCTAAACC-1-1	0	3
CGATTGATCTAGAGTC-1-1	4	1
CGATTGATCTTGTACT-1-1	3	4
CGCCAAGAGAGGGCTT-1-1	4	1
CGCCAAGAGCTGTTCA-1-1	5	2
CGCCAAGAGTCTCAAC-1-1	0	1
CGCCAAGCAGGATTGG-1-1	0	1
CGCGGTAGTTATGCGT-1-1	4	4
CGCGTTTAGAAGCCCA-1-1	0	5
CGCGTTTAGCGTCTAT-1-1	4	1
CGCTATCCACACCGAC-1-1	0	4
CGCTATCGTACAGCAG-1-1	1	6
CGCTATCTCGCGTTTC-1-1	0	1
CGCTATCTCTGCTTGC-1-1	5	2
CGCTATCTCTTACCTA-1-1	1	6
CGCTATCTCTTTACAC-1-1	0	4
CGCTGGAAGCGATAGC-1-1	0	4
CGCTGGACAGGACGTA-1-1	0	3
CGCTTCAAGATGTGTA-1-1	0	1
CGCTTCAAGTAGCGGT-1-1	0	1
CGCTTCAAGTCAAGCG-1-1	0	5
CGCTTCATCCATGCTC-1-1	1	6
CGGACACAGGACTGGT-1-1	0	1
CGGACACCACAGGTTT-1-1	1	6
CGGACACTCTCTAAGG-1-1	1	6
CGGACGTAGATCCTGT-1-1	8	4
CGGACTGAGGAATTAC-1-1	0	1
CGGACTGAGTGCGTGA-1-1	0	1
CGGACTGCACCGCTAG-1-1	1	7
CGGACTGCAGGCGATA-1-1	0	1
CGGACTGGTCCATCCT-1-1	1	6
CGGACTGGTCTCAACA-1-1	0	4
CGGACTGTCATGTCCC-1-1	4	1
CGGAGCTCAGCTGTAT-1-1	1	4
CGGAGCTTCGCCTGTT-1-1	0	4
CGGAGCTTCGTACCGG-1-1	0	1
CGGAGCTTCGTAGGAG-1-1	0	1
CGGAGTCAGGAGTCTG-1-1	1	6
CGGAGTCCACGTTGGC-1-1	7	4
CGGAGTCGTACCAGTT-1-1	0	1
CGGAGTCGTGATGTCT-1-1	1	6
CGGAGTCTCGTCCGTT-1-1	3	6
CGGCTAGAGAGGACGG-1-1	1	6
CGGCTAGAGCATGGCA-1-1	0	3
CGGCTAGCAAGGTTCT-1-1	0	1
CGGCTAGCAATGTAAG-1-1	0	6
CGGCTAGCACAGGAGT-1-1	4	1
CGGCTAGGTGCCTGCA-1-1	0	5
CGGCTAGTCCGCGCAA-1-1	3	4
CGGGTCAAGATGAGAG-1-1	0	5
CGGGTCACACACAGAG-1-1	0	1
CGGGTCACAGCTGCAC-1-1	0	7
CGGGTCACATATGCTG-1-1	0	1
CGGGTCAGTAGGGTAC-1-1	1	4
CGGGTCAGTTTGACAC-1-1	3	2
CGGTTAACAAGCTGAG-1-1	1	6
CGGTTAAGTTGTGGAG-1-1	0	1
CGGTTAATCTGCGACG-1-1	0	1
CGTAGCGCAAAGGTGC-1-1	0	4
CGTAGCGGTCCAGTTA-1-1	0	1
CGTAGGCGTTCTGAAC-1-1	1	6
CGTAGGCTCATGCTCC-1-1	0	1
CGTAGGCTCGGAAATA-1-1	0	4
CGTAGGCTCTGCGGCA-1-1	0	1
CGTCACTAGTGCTGCC-1-1	0	3
CGTCACTCAGGACCCT-1-1	0	6
CGTCACTTCAGGTTCA-1-1	4	1
CGTCAGGAGAGCAATT-1-1	0	4
CGTCAGGAGATCCGAG-1-1	0	2
CGTCAGGCACGTAAGG-1-1	0	2
CGTCAGGCAGTACACT-1-1	0	1
CGTCAGGGTGAGGGAG-1-1	1	6
CGTCTACAGAGCCTAG-1-1	0	1
CGTCTACAGGACTGGT-1-1	4	1
CGTCTACAGTGACATA-1-1	1	5
CGTGAGCAGTGTACCT-1-1	1	4
CGTGAGCTCCACTCCA-1-1	4	1
CGTGAGCTCTTGTATC-1-1	0	1
CGTGTAAAGCCCGAAA-1-1	0	1
CGTGTAAGTAGTAGTA-1-1	0	1
CGTGTAAGTGCGCTTG-1-1	0	1
CGTGTCTCAAACCCAT-1-1	0	1
CGTGTCTCATCGGACC-1-1	3	2
CGTGTCTTCCGCGCAA-1-1	0	1
CGTTAGACAGGGCATA-1-1	0	7
CGTTAGACATCCGCGA-1-1	1	7
CGTTCTGCAGCTGTGC-1-1	1	6
CGTTCTGCATTGGCGC-1-1	1	6
CGTTCTGTCGGAATCT-1-1	4	1
CGTTGGGAGGGATCTG-1-1	4	1
CGTTGGGCAGCATACT-1-1	1	4
CGTTGGGCAGTCCTTC-1-1	0	1
CGTTGGGCAGTCTTCC-1-1	1	7
CGTTGGGCATGGGACA-1-1	0	2
CGTTGGGGTCAAGCGA-1-1	0	1
CGTTGGGGTCCGACGT-1-1	0	1
CGTTGGGTCAACGCTA-1-1	1	6
CTAACTTAGAGTGACC-1-1	3	2
CTAACTTAGTCATCCA-1-1	0	1
CTAACTTCATGCCACG-1-1	0	3
CTAACTTGTCTCTTTA-1-1	0	4
CTAACTTTCAGTTTGG-1-1	0	1
CTAAGACAGCGGATCA-1-1	1	4
CTAAGACAGTCTTGCA-1-1	0	1
CTAAGACCAGATGAGC-1-1	0	1
CTAAGACGTGTTAAGA-1-1	4	6
CTAAGACTCCTCCTAG-1-1	0	5
CTAAGACTCTTGCAAG-1-1	0	1
CTAATGGAGCCTCGTG-1-1	1	6
CTAATGGCAGCGTAAG-1-1	4	1
CTAATGGGTAAGAGGA-1-1	0	1
CTAATGGGTTAGAACA-1-1	0	6
CTAATGGTCCTAGAAC-1-1	1	4
CTACACCAGGTAGCCA-1-1	1	6
CTACACCAGTACGCGA-1-1	0	4
CTACACCAGTTGTAGA-1-1	5	2
CTACACCGTGCTGTAT-1-1	1	6
CTACACCGTGTGACGA-1-1	0	2
CTACACCTCAAAGACA-1-1	1	6
CTACATTCAGGCTGAA-1-1	0	5
CTACATTGTGATGTCT-1-1	0	1
CTACATTGTGCCTGCA-1-1	3	4
CTACATTTCGCGATCG-1-1	0	5
CTACCCAGTACTTGAC-1-1	0	1
CTACGTCCACCAGCAC-1-1	1	6
CTACGTCCATCACGTA-1-1	1	6
CTACGTCGTAGCTTGT-1-1	0	4
CTACGTCTCCTATTCA-1-1	0	1
CTACGTCTCGAATGGG-1-1	1	6
CTAGAGTAGAACAATC-1-1	0	2
CTAGAGTAGATCGGGT-1-1	5	2
CTAGAGTAGTAGGCCA-1-1	1	7
CTAGAGTAGTCACGCC-1-1	0	1
CTAGAGTCAGCGATCC-1-1	0	2
CTAGAGTCAGCTGCAC-1-1	1	6
CTAGAGTTCAATACCG-1-1	0	1
CTAGCCTGTCCATGAT-1-1	0	6
CTAGCCTTCAACACGT-1-1	1	6
CTAGTGAAGCCAGGAT-1-1	3	4
CTAGTGAGTATAAACG-1-1	1	5
CTAGTGAGTTCAGCGC-1-1	0	1
CTAGTGATCCGGGTGT-1-1	0	1
CTCACACCAGCTCGAC-1-1	5	2
CTCACACCATAGACTC-1-1	1	6
CTCAGAACACATTCGA-1-1	0	6
CTCAGAAGTAGAGTGC-1-1	0	2
CTCAGAATCAAAGTAG-1-1	1	4
CTCATTAGTCTCATCC-1-1	1	6
CTCCTAGCACTGAAGG-1-1	0	4
CTCCTAGGTCATCGGC-1-1	0	1
CTCCTAGGTCGAAAGC-1-1	0	3
CTCCTAGGTTCCGGCA-1-1	0	4
CTCCTAGGTTTGCATG-1-1	1	6
CTCCTAGGTTTGTTTC-1-1	1	6
CTCCTAGTCCAGGGCT-1-1	0	2
CTCGAAAAGTACGATA-1-1	1	6
CTCGAAACACATTTCT-1-1	1	6
CTCGAAATCTGTGCAA-1-1	0	5
CTCGAAATCTTATCTG-1-1	1	6
CTCGAGGAGGCGATAC-1-1	0	1
CTCGAGGTCAAGGTAA-1-1	1	7
CTCGAGGTCCTTGACC-1-1	0	2
CTCGGAGAGCGTAGTG-1-1	1	6
CTCGGAGCAAGGGTCA-1-1	1	6
CTCGGGAAGGACAGCT-1-1	0	2
CTCGGGACAATTCCTT-1-1	1	6
CTCGGGACACTGTGTA-1-1	1	7
CTCGGGAGTCTACCTC-1-1	1	4
CTCGGGAGTCTCTCGT-1-1	0	1
CTCGGGAGTTGACGTT-1-1	0	6
CTCGTACGTAAACCTC-1-1	4	1
CTCGTACTCACTTATC-1-1	1	6
CTCGTCAAGGACGAAA-1-1	4	1
CTCGTCACATAAGACA-1-1	3	4
CTCGTCAGTAAACGCG-1-1	0	2
CTCGTCAGTCCTGCTT-1-1	5	4
CTCGTCATCACCGGGT-1-1	1	4
CTCTAATCAGGAATGC-1-1	0	5
CTCTAATGTAGTGAAT-1-1	0	6
CTCTAATTCACGGTTA-1-1	1	6
CTCTAATTCCGCGGTA-1-1	1	1
CTCTAATTCGGAATCT-1-1	1	6
CTCTACGAGCAGACTG-1-1	4	1
CTCTACGCAAACTGCT-1-1	3	4
CTCTACGCATCACGAT-1-1	1	4
CTCTACGGTTCCAACA-1-1	1	7
CTCTGGTCAGGACCCT-1-1	0	1
CTCTGGTCATACGCCG-1-1	0	1
CTCTGGTTCAAACGGG-1-1	0	1
CTCTGGTTCATGTCTT-1-1	3	4
CTCTGGTTCTCTAAGG-1-1	0	4
CTGAAACAGCTACCTA-1-1	1	6
CTGAAACAGGGTCGAT-1-1	1	6
CTGAAACGTCGATTGT-1-1	5	1
CTGAAGTAGTAGCCGA-1-1	0	3
CTGAAGTGTGCTCTTC-1-1	0	1
CTGAAGTTCGCTTAGA-1-1	1	4
CTGATAGTCATGTGGT-1-1	1	6
CTGATCCAGAAGGTGA-1-1	4	1
CTGATCCCACAAGCCC-1-1	1	7
CTGATCCCAGCATACT-1-1	1	4
CTGATCCGTTCAACCA-1-1	0	2
CTGATCCTCCCATTAT-1-1	1	6
CTGCCTAAGAACTCGG-1-1	1	4
CTGCCTAAGTCAATAG-1-1	1	6
CTGCCTAGTGCACCAC-1-1	0	1
CTGCCTATCCTGCCAT-1-1	1	6
CTGCCTATCTATGTGG-1-1	0	6
CTGCGGAGTGACAAAT-1-1	0	7
CTGCGGAGTGCTTCTC-1-1	0	6
CTGCGGATCTGGAGCC-1-1	3	4
CTGCTGTAGACTTTCG-1-1	1	6
CTGCTGTAGGTGACCA-1-1	4	1
CTGCTGTCAGTCGATT-1-1	1	6
CTGCTGTCATGCGCAC-1-1	0	1
CTGCTGTTCTCCGGTT-1-1	1	6
CTGGTCTAGATCGGGT-1-1	0	1
CTGGTCTCAATGAAAC-1-1	0	6
CTGGTCTGTGCACCAC-1-1	0	4
CTGGTCTGTTGACGTT-1-1	1	7
CTGGTCTTCACCAGGC-1-1	1	6
CTGTGCTAGCTAGTTC-1-1	5	1
CTGTGCTAGTACGTTC-1-1	0	1
CTGTGCTCAGTATAAG-1-1	0	1
CTGTGCTTCTCCAACC-1-1	0	1
CTGTTTAAGTGTTGAA-1-1	0	5
CTGTTTACATATGGTC-1-1	0	2
CTGTTTAGTCGCTTTC-1-1	5	2
CTGTTTAGTGACGCCT-1-1	0	1
CTGTTTAGTGAGGCTA-1-1	1	6
CTGTTTAGTGTGACCC-1-1	5	2
CTGTTTATCCGCATCT-1-1	0	1
CTTAACTAGTGCCATT-1-1	1	5
CTTAACTCAATGAAAC-1-1	0	4
CTTAACTCATAGTAAG-1-1	0	4
CTTAACTGTAACGTTC-1-1	4	1
CTTAACTGTAGGAGTC-1-1	0	1
CTTAACTTCCGCAGTG-1-1	1	6
CTTAACTTCGCCTGTT-1-1	1	6
CTTAACTTCGTCTGCT-1-1	0	1
CTTACCGCAAGACACG-1-1	0	1
CTTACCGGTACTTCTT-1-1	4	1
CTTACCGGTCACTTCC-1-1	1	5
CTTACCGTCTATGTGG-1-1	0	3
CTTAGGACAGGTGGAT-1-1	0	1
CTTAGGAGTTTACTCT-1-1	5	1
CTTCTCTCAAGTAGTA-1-1	1	6
CTTCTCTCAGGAATGC-1-1	1	6
CTTCTCTGTGAGGGAG-1-1	0	1
CTTCTCTGTTATCCGA-1-1	0	4
CTTCTCTGTTGGAGGT-1-1	0	1
CTTGGCTAGCAAATCA-1-1	1	6
CTTGGCTTCGTGGGAA-1-1	1	6
CTTGGCTTCTGCCCTA-1-1	1	6
CTTTGCGAGAGGACGG-1-1	1	7
CTTTGCGCAATGAAAC-1-1	0	4
CTTTGCGGTACATGTC-1-1	1	7
CTTTGCGTCTTACCGC-1-1	3	2
GAAACTCAGAGTCTGG-1-1	4	1
GAAACTCCACAACGTT-1-1	0	1
GAAACTCCACGCATCG-1-1	0	3
GAAACTCCAGCTCGCA-1-1	1	6
GAAACTCGTAAACACA-1-1	0	1
GAAACTCGTAGGAGTC-1-1	1	4
GAAACTCGTATATGAG-1-1	1	5
GAAACTCGTCGCGGTT-1-1	0	2
GAAATGAAGATAGGAG-1-1	1	5
GAAATGAAGGCGATAC-1-1	0	4
GAAATGACAACTGGCC-1-1	0	4
GAAATGACAGTGGGAT-1-1	1	6
GAACATCAGATAGTCA-1-1	0	1
GAACATCCAATCACAC-1-1	1	6
GAACATCCAGATCCAT-1-1	1	6
GAACATCCAGGACGTA-1-1	0	6
GAACATCCAGGTGCCT-1-1	0	1
GAACATCGTAAGAGAG-1-1	0	5
GAACATCGTCCTCTTG-1-1	0	4
GAACCTAAGGAATTAC-1-1	1	6
GAACCTAAGTCTCGGC-1-1	0	1
GAACCTAGTAACGTTC-1-1	1	4
GAACCTAGTAAGAGGA-1-1	1	4
GAACCTAGTATTACCG-1-1	0	1
GAACCTAGTCATCCCT-1-1	1	6
GAACCTATCCAGATCA-1-1	1	6
GAACCTATCCTGCAGG-1-1	0	1
GAACGGACACAGACTT-1-1	1	7
GAACGGATCCAGTAGT-1-1	0	1
GAACGGATCGCTAGCG-1-1	1	4
GAACGGATCTATCCCG-1-1	0	2
GAACGGATCTGTTTGT-1-1	1	6
GAAGCAGAGGGTGTGT-1-1	4	2
GAAGCAGAGGGTTTCT-1-1	0	1
GAAGCAGCAAGCGTAG-1-1	0	1
GAAGCAGGTCCTAGCG-1-1	4	1
GAAGCAGTCGGAGGTA-1-1	4	1
GAATAAGAGAACAATC-1-1	0	5
GAATAAGAGGCACATG-1-1	0	1
GAATGAAAGAGTCGGT-1-1	5	4
GAATGAACACCCTATC-1-1	4	1
GAATGAAGTTGTCTTT-1-1	1	6
GAATGAATCATCTGTT-1-1	0	1
GACACGCAGACTCGGA-1-1	0	1
GACACGCAGCCATCGC-1-1	0	3
GACACGCAGCTAAACA-1-1	4	1
GACACGCAGTACGACG-1-1	4	1
GACACGCGTAGCCTCG-1-1	0	6
GACACGCTCCGAAGAG-1-1	0	3
GACAGAGCATGTCGAT-1-1	0	3
GACAGAGCATTGTGCA-1-1	0	1
GACAGAGGTAGATTAG-1-1	1	6
GACAGAGGTTCCCTTG-1-1	1	6
GACCAATAGCTCCTCT-1-1	4	3
GACCAATTCCGAGCCA-1-1	0	6
GACCTGGAGCTTATCG-1-1	1	7
GACCTGGAGGATGTAT-1-1	0	1
GACCTGGCACCTGGTG-1-1	0	6
GACCTGGCAGGTGCCT-1-1	0	1
GACCTGGTCGGCATCG-1-1	0	1
GACCTGGTCTTGTTTG-1-1	1	6
GACGCGTTCAATACCG-1-1	0	5
GACGCGTTCGTTGACA-1-1	1	7
GACGGCTAGATGAGAG-1-1	0	6
GACGGCTCAAGACACG-1-1	1	4
GACGGCTCAAGTCATC-1-1	0	1
[truncated: 20,599 more rows]
